# Supplementary material for: Analysis of free text in electronic health records for identification of cancer patient trajectories
Source: Sci Rep. 2017 Apr 7;7:46226. doi: 10.1038/srep46226 (PMC5384191; doi:10.1038/srep46226)
Supplement: Supplementary Table S1 [file srep46226-s3.xls]

## Sheet: Table S1 - Neoplasms
From	To	Trajectory (MeSH)	Number of patients	Prob	Median time (days)
Angina Pectoris	Neoplasms	C0002962-C0027651	421	0.3898	1174
Cataract	Neoplasms	C0086543-C0027651	231	0.3084	777
Chest Pain	Neoplasms	C0008031-C0027651	687	0.3053	984
Hypertension	Neoplasms	C0020538-C0027651	842	0.294	705
Infarction	Neoplasms	C0021308-C0027651	509	0.293	982
Diabetes Mellitus	Neoplasms	C0011849-C0027651	346	0.285	634
Hemorrhage	Neoplasms	C0019080-C0027651	1460	0.2779	207
Osteoarthritis	Neoplasms	C0029408-C0027651	221	0.2759	913
Myocardial Infarction	Neoplasms	C0027051-C0027651	404	0.2724	912
Diabetes Mellitus, Type 2	Neoplasms	C0011860-C0027651	225	0.2656	691
Asthma	Neoplasms	C0004096-C0027651	296	0.2536	947
Syncope	Neoplasms	C0039070-C0027651	309	0.2535	779
Ischemia	Neoplasms	C0022116-C0027651	303	0.2531	1018
Anemia	Neoplasms	C0002871-C0027651	382	0.2518	87
Esophagitis	Neoplasms	C0014868-C0027651	244	0.25	414.5
Gastritis	Neoplasms	C0017152-C0027651	269	0.2486	481
Pulmonary Disease, Chronic Obstructive	Neoplasms	C0024117-C0027651	230	0.2449	609
Hernia, Hiatal	Neoplasms	C3489393-C0027651	197	0.2441	476
Systolic Murmurs	Neoplasms	C0232257-C0027651	190	0.2436	557
Stomach Ulcer	Neoplasms	C0038358-C0027651	251	0.2411	705
Paresis	Neoplasms	C0030552-C0027651	186	0.2403	821
Prolapse	Neoplasms	C0033377-C0027651	235	0.24	845
Constriction, Pathologic	Neoplasms	C1261287-C0027651	678	0.2392	870
Hernia, Inguinal	Neoplasms	C0019294-C0027651	177	0.2344	872
Abdominal Pain	Neoplasms	C0000737-C0027651	1224	0.2319	20
Dizziness	Neoplasms	C0012833-C0027651	439	0.2281	626
Stroke	Neoplasms	C0038454-C0027651	198	0.2268	557
Dyspepsia	Neoplasms	C0013395-C0027651	135	0.2239	647
Ulcer	Neoplasms	C0041582-C0027651	379	0.2219	418
Weight Loss	Neoplasms	C0043096-C0027651	522	0.2213	32.5
Adenoma	Neoplasms	C0001430-C0027651	175	0.219	367
Polyps	Neoplasms	C0032584-C0027651	377	0.2177	171
Fever	Neoplasms	C0015967-C0027651	955	0.2142	263
Myalgia	Neoplasms	C0231528-C0027651	148	0.2139	903.5
Dyspnea	Neoplasms	C0013404-C0027651	304	0.211	830
Syndrome	Neoplasms	C0039082-C0027651	152	0.2082	1095
Hemorrhoids	Neoplasms	C0019112-C0027651	170	0.2058	345
Overweight	Neoplasms	C0497406-C0027651	150	0.2058	801.5
Headache	Neoplasms	C0018681-C0027651	479	0.2033	812
Nausea	Neoplasms	C0027497-C0027651	1208	0.2015	148
Vomiting	Neoplasms	C0042963-C0027651	1105	0.2003	57
Edema	Neoplasms	C0013604-C0027651	736	0.1994	912.5
Erythema	Neoplasms	C0041834-C0027651	125	0.1994	562
Jaundice	Neoplasms	C0022346-C0027651	194	0.198	4
Hematuria	Neoplasms	C0018965-C0027651	237	0.1947	394
Fatigue	Neoplasms	C0015672-C0027651	218	0.1945	834
Back Pain	Neoplasms	C0004604-C0027651	399	0.1925	628
Pneumonia	Neoplasms	C0032285-C0027651	404	0.192	613
Hearing Loss	Neoplasms	C1384666-C0027651	222	0.192	463.5
Dysuria	Neoplasms	C0013428-C0027651	108	0.1895	512.5
Melena	Neoplasms	C0025222-C0027651	199	0.1881	66
Heart Failure	Neoplasms	C0018801-C0027651	192	0.1866	624
Wounds and Injuries	Neoplasms	C0043251-C0027651	185	0.1856	1106
Hematoma	Neoplasms	C0018944-C0027651	326	0.1824	795.5
Urinary Retention	Neoplasms	C0080274-C0027651	122	0.1786	545
Calculi	Neoplasms	C0006736-C0027651	407	0.1768	726
Embolism	Neoplasms	C0013922-C0027651	103	0.1767	687
Urinary Incontinence	Neoplasms	C0042024-C0027651	204	0.1762	628.5
Heartburn	Neoplasms	C0018834-C0027651	299	0.1741	539
Hematemesis	Neoplasms	C0018926-C0027651	110	0.173	230.5
Cough	Neoplasms	C0010200-C0027651	635	0.1711	768
Exanthema	Neoplasms	C0015230-C0027651	316	0.1696	636.5
Diarrhea	Neoplasms	C0011991-C0027651	575	0.1682	331
Influenza, Human	Neoplasms	C0021400-C0027651	139	0.1661	681
Hernia	Neoplasms	C0019270-C0027651	353	0.1632	694
Constipation	Neoplasms	C0009806-C0027651	391	0.1619	219
Chills	Neoplasms	C0085593-C0027651	327	0.1614	553
Inflammation	Neoplasms	C0021368-C0027651	431	0.1609	594
Deglutition Disorders	Neoplasms	C0011168-C0027651	93	0.1603	237
Muscle Cramp	Neoplasms	C0026821-C0027651	106	0.1584	679
Pulmonary Embolism	Neoplasms	C0034065-C0027651	137	0.1577	552
Rupture	Neoplasms	C3203359-C0027651	211	0.1566	924
Cysts	Neoplasms	C0010709-C0027651	362	0.1563	523.5
Hypersensitivity	Neoplasms	C0020517-C0027651	118	0.1561	785.5
Hydronephrosis	Neoplasms	C0020295-C0027651	84	0.1558	230
Recurrence	Neoplasms	C2825055-C0027651	312	0.1557	736.5
Tachycardia	Neoplasms	C0039231-C0027651	323	0.1534	540
Thrombosis	Neoplasms	C0040053-C0027651	123	0.1506	769
Pruritus	Neoplasms	C0033774-C0027651	267	0.1481	606
Fibrosis	Neoplasms	C0016059-C0027651	85	0.1453	970
Gallstones	Neoplasms	C0242216-C0027651	224	0.1438	426.5
Cystitis	Neoplasms	C0010692-C0027651	180	0.1437	427.5
Gagging	Neoplasms	C0016927-C0027651	175	0.1383	479
Abdomen, Acute	Neoplasms	C0000727-C0027651	168	0.131	370
Urticaria	Neoplasms	C0042109-C0027651	79	0.1276	643
Ileus	Neoplasms	C1258215-C0027651	252	0.1238	206.5
Dehydration	Neoplasms	C0011175-C0027651	129	0.1229	219
Hypotension	Neoplasms	C0020649-C0027651	157	0.121	405
Necrosis	Neoplasms	C0027540-C0027651	107	0.1201	416
Abscess	Neoplasms	C0000833-C0027651	214	0.1196	577.5
Wound Infection	Neoplasms	C0043241-C0027651	71	0.1136	1059
Shock	Neoplasms	C0036974-C0027651	72	0.1125	535
Sepsis	Neoplasms	C0243026-C0027651	161	0.112	378
Respiratory Sounds	Neoplasms	C0035234-C0027651	68	0.1104	471.5
Hydrothorax	Neoplasms	C0020312-C0027651	133	0.1095	341
Cholestasis	Neoplasms	C0008370-C0027651	66	0.108	5.5
Fistula	Neoplasms	C0016169-C0027651	129	0.1075	699
Hypovolemia	Neoplasms	C0546884-C0027651	88	0.1064	400.5
Infection	Neoplasms	C3714514-C0027651	62	0.1018	462.5
Peritonitis	Neoplasms	C0031154-C0027651	161	0.0975	436
Pneumothorax	Neoplasms	C0032326-C0027651	54	0.0971	1072.5
Pulmonary Atelectasis	Neoplasms	C0004144-C0027651	104	0.097	341
Pressure Ulcer	Neoplasms	C0011127-C0027651	72	0.0908	282.5
Neoplasm Metastasis	Neoplasms	C0027627-C0027651	197	0.0851	14
Ascites	Neoplasms	C0003962-C0027651	69	0.076	152
Pain, Postoperative	Neoplasms	C0030201-C0027651	49	0.049	258
