# Supplementary material for: Analysis of free text in electronic health records for identification of cancer patient trajectories
Source: Sci Rep. 2017 Apr 7;7:46226. doi: 10.1038/srep46226 (PMC5384191; doi:10.1038/srep46226)
Supplement: Supplementary Table S2 [file srep46226-s4.xls]

## Sheet: Confounder control - no filter
From	To	MesH	Prob	Adjusted	N(Paths)	Entropy	Score
Cystoscopy	Morphine	C0010702-C0026549	0.4	0.64	1	0.14228	0.0910592
Amlodipine	Nausea	C0051696-C0027497	0.37	0.64	1	0.10972	0.0702208
Amlodipine	Morphine	C0051696-C0026549	0.39	0.64	1	0.10412	0.0666368
Chloramphenicol	Vomiting	C0008168-C0042963	0.34	0.64	1	0.06938	0.0444032
Epistaxis	Nausea	C0014591-C0027497	0.28	0.61	1	0.11236	0.0685396
Chloramphenicol	Morphine	C0008168-C0026549	0.36	0.61	1	0.10408	0.0634888
Metformin	Nausea	C0025598-C0027497	0.44	0.6	1	0.11319	0.067914
Iron	Morphine	C0302583-C0026549	0.34	0.6	1	0.1065	0.0639
Amlodipine	Hemorrhage	C0051696-C0019080	0.31	0.59	1	0.12119	0.0715021
Heart Arrest	Nausea	C0018790-C0027497	0.18	0.59	1	0.11616	0.0685344
Proctoscopy	Morphine	C0033251-C0026549	0.41	0.58	1	0.16026	0.0929508
Chloramphenicol	Nausea	C0008168-C0027497	0.33	0.58	1	0.10968	0.0636144
Gout	Nausea	C0018099-C0027497	0.36	0.58	1	0.10808	0.0626864
Arthralgia	Nausea	C0003862-C0027497	0.36	0.58	1	0.09997	0.0579826
Cystoscopy	Fever	C0010702-C0015967	0.33	0.57	1	0.10548	0.0601236
Amlodipine	Vomiting	C0051696-C0042963	0.37	0.57	1	0.06941	0.0395637
Chloramphenicol	Hemorrhage	C0008168-C0019080	0.29	0.56	1	0.12116	0.0678496
Cystoscopy	Vomiting	C0010702-C0042963	0.41	0.56	3	0.10758	0.0602448
Digitoxin	Morphine	C0012258-C0026549	0.31	0.55	1	0.11147	0.0613085
Hypothermia	Abdominal Pain	C0020672-C0000737	0.28	0.55	1	-0.03196	-0.017578
Proctoscopy	Vomiting	C0033251-C0042963	0.43	0.54	3	0.12556	0.0678024
Enalapril	Hemorrhage	C0014025-C0019080	0.32	0.53	1	0.12009	0.0636477
Common Cold	Nausea	C0009443-C0027497	0.28	0.53	1	0.10171	0.0539063
Heart Arrest	Hemorrhage	C0018790-C0019080	0.14	0.52	1	0.12763	0.0663676
Aneurysm	Cough	C0002940-C0010200	0.39	0.51	1	0.18097	0.0922947
Enalapril	Nausea	C0014025-C0027497	0.36	0.51	1	0.10862	0.0553962
Hernia, Ventral	Morphine	C0019326-C0026549	0.27	0.51	1	0.08622	0.0439722
Hydronephrosis	Cough	C0020295-C0010200	0.27	0.5	1	0.21156	0.10578
Aneurysm	Edema	C0002940-C0013604	0.36	0.5	1	0.15985	0.079925
Metoprolol	Vomiting	C0025859-C0042963	0.23	0.5	4	0.09207	0.046035
Hypertrophy	Abdominal Pain	C0020564-C0000737	0.38	0.5	1	-0.02695	-0.013475
Hernia, Ventral	Nausea	C0019326-C0027497	0.27	0.49	1	0.09182	0.0449918
Potassium Chloride	Death	C0032825-.Death	0.52	0.48	3	0.34001	0.163205
Iron	Vomiting	C0302583-C0042963	0.33	0.48	2	0.0718	0.034464
Nitroglycerin	Death	C0017887-.Death	0.46	0.47	1	0.31826	0.149582
Digitoxin	Hemorrhage	C0012258-C0019080	0.28	0.47	1	0.12854	0.0604138
Contusions	Morphine	C0009938-C0026549	0.24	0.47	2	0.10365	0.0487155
Xerostomia	Vomiting	C0043352-C0042963	0.17	0.46	1	0.09926	0.0456596
Aneurysm	Fever	C0002940-C0015967	0.35	0.46	1	0.0715	0.03289
Hypothermia	Edema	C0020672-C0013604	0.35	0.45	1	0.15235	0.0685575
Sclerosis	Nausea	C0036429-C0027497	0.25	0.45	1	0.10887	0.0489915
Sclerosis	Morphine	C0036429-C0026549	0.29	0.45	1	0.10327	0.0464715
Psoriasis	Vomiting	C0033860-C0042963	0.47	0.45	3	0.06387	0.0287415
Osteoporosis	Abdominal Pain	C0029456-C0000737	0.36	0.45	1	-0.02055	-0.0092475
Digitoxin	Cough	C0012258-C0010200	0.28	0.44	1	0.18415	0.081026
Atropine	Morphine	C0004259-C0026549	0.22	0.44	1	0.11674	0.0513656
Psoriasis	Morphine	C0033860-C0026549	0.49	0.44	3	0.09857	0.0433708
Pancreatitis	Nausea	C0030305-C0027497	0.22	0.44	1	0.09182	0.0404008
Pancreatitis	Morphine	C0030305-C0026549	0.24	0.44	1	0.08622	0.0379368
Hernia, Hiatal	Tramadol	C3489393-C0040610	0.35	0.44	1	0.08154	0.0358776
Hypothermia	Fever	C0020672-C0015967	0.28	0.44	1	0.064	0.02816
Atrophy	Abdominal Pain	C0333641-C0000737	0.3	0.44	1	-0.02631	-0.0115764
Colectomy	Tramadol	C0009274-C0040610	0.33	0.43	1	0.11658	0.0501294
Osteoporosis	Vomiting	C0029456-C0042963	0.45	0.43	5	0.07751	0.0333293
Osteoporosis	Fever	C0029456-C0015967	0.33	0.43	1	0.07541	0.0324263
Hypertrophy	Fever	C0020564-C0015967	0.31	0.43	1	0.06901	0.0296743
Psoriasis	Fever	C0033860-C0015967	0.38	0.43	1	0.06177	0.0265611
Leukocytosis	Vomiting	C0023518-C0042963	0.16	0.43	1	0.05616	0.0241488
Cystectomy	Vomiting	C0010651-C0042963	0.2	0.43	2	0.03377	0.0145211
Iron	Abdominal Pain	C0302583-C0000737	0.25	0.43	1	-0.02626	-0.0112918
Psoriasis	Abdominal Pain	C0033860-C0000737	0.39	0.43	1	-0.03418	-0.0146974
Diabetes Mellitus	Death	C0011849-.Death	0.37	0.42	1	0.34185	0.143577
Pulmonary Embolism	Death	C0034065-.Death	0.48	0.42	1	0.32712	0.13739
Hypertrophy	Cough	C0020564-C0010200	0.36	0.42	1	0.17848	0.0749616
Hypertrophy	Edema	C0020564-C0013604	0.31	0.42	1	0.15735	0.066087
Metoprolol	Nausea	C0025859-C0027497	0.2	0.42	2	0.13237	0.0555954
Digitoxin	Nausea	C0012258-C0027497	0.29	0.42	1	0.11707	0.0491694
Overweight	Tramadol	C0497406-C0040610	0.3	0.42	1	0.07786	0.0327012
Cystectomy	Nausea	C0010651-C0027497	0.19	0.41	1	0.07407	0.0303687
Atrophy	Vomiting	C0333641-C0042963	0.35	0.41	5	0.07174	0.0294134
Hernia, Ventral	Vomiting	C0019326-C0042963	0.26	0.41	1	0.05152	0.0211232
Pneumoperitoneum	Vomiting	C0032320-C0042963	0.12	0.41	1	0.01405	0.0057605
Pulmonary Disease, Chronic Obstructive	Death	C0024117-.Death	0.53	0.4	11	0.33689	0.134756
Stomach Ulcer	Death	C0038358-.Death	0.42	0.4	1	0.32343	0.129372
Ondansetron	Vomiting	C0061851-C0042963	0.12	0.4	1	0.13345	0.05338
Hypertension, Pulmonary	Morphine	C0020542-C0026549	0.26	0.4	2	0.11725	0.0469
Heart Arrest	Morphine	C0018790-C0026549	0.16	0.4	2	0.11056	0.044224
Wound Infection	Tramadol	C0043241-C0040610	0.23	0.4	1	0.09858	0.039432
Hypercholesterolemia	Vomiting	C0020443-C0042963	0.42	0.4	5	0.0759	0.03036
Dyspepsia	Edema	C0013395-C0013604	0.31	0.39	1	0.16219	0.0632541
Iron	Nausea	C0302583-C0027497	0.3	0.39	1	0.1121	0.043719
Atrophy	Morphine	C0333641-C0026549	0.38	0.39	4	0.10644	0.0415116
Sclerosis	Vomiting	C0036429-C0042963	0.3	0.39	3	0.06857	0.0267423
Hypercholesterolemia	Abdominal Pain	C0020443-C0000737	0.3	0.39	1	-0.02215	-0.0086385
Propofol	Death	C0033487-.Death	0.51	0.38	1	0.31222	0.118644
Urinary Retention	Tramadol	C0080274-C0040610	0.25	0.38	1	0.12737	0.0484006
Pressure Ulcer	Vomiting	C0011127-C0042963	0.13	0.38	1	0.11528	0.0438064
Nitroglycerin	Simvastatin	C0017887-C0074554	0.25	0.38	1	0.10881	0.0413478
Hypothermia	Nausea	C0020672-C0027497	0.32	0.38	4	0.1064	0.040432
Hypertension, Pulmonary	Vomiting	C0020542-C0042963	0.24	0.38	1	0.08255	0.031369
Kidney Calculi	Fever	C0022650-C0015967	0.31	0.38	1	0.05743	0.0218234
Hernia, Inguinal	Fever	C0019294-C0015967	0.33	0.38	1	0.0472	0.017936
Hypovolemia	Death	C0546884-.Death	0.57	0.37	6	0.33055	0.122303
Nitroglycerin	Lactulose	C0017887-C0022957	0.28	0.37	1	0.19574	0.0724238
Hematemesis	Diarrhea	C0018926-C0011991	0.25	0.37	1	0.1669	0.061753
Osteoporosis	Edema	C0029456-C0013604	0.32	0.37	1	0.16376	0.0605912
Potassium Chloride	Morphine	C0032825-C0026549	0.16	0.37	2	0.1459	0.053983
Hypertrophy	Vomiting	C0020564-C0042963	0.39	0.37	7	0.0711	0.026307
Iron	Fever	C0302583-C0015967	0.26	0.37	1	0.0697	0.025789
Contusions	Vomiting	C0009938-C0042963	0.23	0.37	3	0.06895	0.0255115
Hernia, Inguinal	Vomiting	C0019294-C0042963	0.36	0.37	5	0.0493	0.018241
Jaundice	Death	C0022346-.Death	0.61	0.36	26	0.34939	0.12578
Dysuria	Neoplasms	C0013428-C0027651	0.2	0.36	1	0.96242	0.346471
Osteoarthritis	Constipation	C0029408-C0009806	0.31	0.36	1	0.18477	0.0665172
Hypothermia	Cough	C0020672-C0010200	0.33	0.36	3	0.17347	0.0624492
Loperamide	Morphine	C0023992-C0026549	0.25	0.36	4	0.1448	0.052128
Paralysis	Hemorrhage	C0522224-C0019080	0.2	0.36	1	0.12352	0.0444672
Atrophy	Fever	C0333641-C0015967	0.29	0.36	1	0.06965	0.025074
Cystectomy	Morphine	C0010651-C0026549	0.17	0.36	1	0.06847	0.0246492
Hypothermia	Vomiting	C0020672-C0042963	0.32	0.36	7	0.0661	0.023796
Ascites	Death	C0003962-.Death	0.62	0.35	32	0.38186	0.133651
Pressure Ulcer	Death	C0011127-.Death	0.63	0.35	10	0.3441	0.120435
Syncope	Death	C0039070-.Death	0.38	0.35	5	0.31963	0.11187
Embolism	Neoplasms	C0013922-C0027651	0.18	0.35	1	0.95706	0.334971
Sodium Chloride	Death	C0037494-.Death	0.46	0.35	1	0.32925	0.115237
Gastritis	Death	C0017152-.Death	0.39	0.35	1	0.31188	0.109158
Acute Pain	Cough	C0184567-C0010200	0.26	0.35	1	0.16054	0.056189
Metoprolol	Morphine	C0025859-C0026549	0.19	0.35	3	0.12677	0.0443695
Pneumothorax	Vomiting	C0032326-C0042963	0.23	0.35	5	0.09165	0.0320775
Myalgia	Tramadol	C0231528-C0040610	0.33	0.35	5	0.08531	0.0298585
Deglutition Disorders	Fever	C0011168-C0015967	0.26	0.35	1	0.07874	0.027559
Necrosis	Death	C0027540-.Death	0.5	0.34	5	0.33558	0.114097
Pulmonary Disease, Chronic Obstructive	Lactulose	C0024117-C0022957	0.26	0.34	1	0.21437	0.0728858
Systolic Murmurs	Constipation	C0232257-C0009806	0.29	0.34	1	0.20082	0.0682788
Cystoscopy	Hemorrhage	C0010702-C0019080	0.26	0.34	2	0.15935	0.054179
Paresis	Gastroscopy	C0030552-C0017195	0.25	0.34	1	0.15828	0.0538152
Hernia, Inguinal	Cough	C0019294-C0010200	0.29	0.34	1	0.15668	0.0532712
Pneumothorax	Hemorrhage	C0032326-C0019080	0.14	0.34	1	0.14342	0.0487628
Hernia, Inguinal	Edema	C0019294-C0013604	0.3	0.34	1	0.13555	0.046087
Diabetes Mellitus, Type 2	Tramadol	C0011860-C0040610	0.33	0.34	1	0.11819	0.0401846
Shock	Morphine	C0036974-C0026549	0.19	0.34	2	0.11669	0.0396746
Hernia, Ventral	Hemorrhage	C0019326-C0019080	0.22	0.34	1	0.1033	0.035122
Muscle Cramp	Tramadol	C0026821-C0040610	0.28	0.34	4	0.08616	0.0292944
Wound Infection	Vomiting	C0043241-C0042963	0.2	0.34	3	0.07645	0.025993
Aneurysm	Vomiting	C0002940-C0042963	0.43	0.34	9	0.07359	0.0250206
Simvastatin	Death	C0074554-.Death	0.35	0.33	5	0.34536	0.113969
Cefuroxime	Death	C0007562-.Death	0.36	0.33	1	0.30888	0.10193
Pulmonary Disease, Chronic Obstructive	Ostomy	C0024117-C0029473	0.24	0.33	1	0.27783	0.0916839
Urinary Retention	Constriction, Pathologic	C0080274-C1261287	0.18	0.33	1	0.23324	0.0769692
Systolic Murmurs	Gastroscopy	C0232257-C0017195	0.23	0.33	1	0.16077	0.0530541
Wound Infection	Nausea	C0043241-C0027497	0.21	0.33	2	0.11675	0.0385275
Osteoporosis	Morphine	C0029456-C0026549	0.45	0.33	5	0.11221	0.0370293
Kidney Calculi	Hemorrhage	C0022650-C0019080	0.31	0.33	3	0.1113	0.036729
Loperamide	Vomiting	C0023992-C0042963	0.21	0.33	2	0.1101	0.036333
Gastroenteritis	Morphine	C0017160-C0026549	0.32	0.33	3	0.09935	0.0327855
Fibrosis	Vomiting	C0016059-C0042963	0.27	0.33	4	0.09679	0.0319407
Midazolam	Vomiting	C0026056-C0042963	0.13	0.33	1	0.07121	0.0234993
Kidney Calculi	Vomiting	C0022650-C0042963	0.32	0.33	6	0.05952	0.0196416
Angina Pectoris	Death	C0002962-.Death	0.47	0.32	10	0.33371	0.106787
Cataract	Biopsy	C0086543-C0005558	0.25	0.32	1	0.41337	0.132278
Myalgia	Biopsy	C0231528-C0005558	0.23	0.32	1	0.38047	0.12175
Paresis	Lactulose	C0030552-C0022957	0.27	0.32	1	0.19383	0.0620256
Trimethoprim	Edema	C0041041-C0013604	0.23	0.32	1	0.16483	0.0527456
Cystoscopy	Nausea	C0010702-C0027497	0.39	0.32	3	0.14788	0.0473216
Osteoporosis	Hemorrhage	C0029456-C0019080	0.33	0.32	3	0.12928	0.0413696
Nitroglycerin	Hematoma	C0017887-C0018944	0.3	0.32	1	0.10982	0.0351424
Hypertrophy	Morphine	C0020564-C0026549	0.44	0.32	8	0.1058	0.033856
Gastroenteritis	Nausea	C0017160-C0027497	0.16	0.32	1	0.10495	0.033584
Aneurysm	Abdominal Pain	C0002940-C0000737	0.37	0.32	3	-0.02446	-0.0078272
Myalgia	Neoplasms	C0231528-C0027651	0.21	0.31	1	0.93835	0.290888
Urinary Retention	Pneumonia	C0080274-C0032285	0.23	0.31	1	0.19498	0.0604438
Esophagitis	Lactulose	C0014868-C0022957	0.27	0.31	1	0.19495	0.0604345
Deglutition Disorders	Cough	C0011168-C0010200	0.28	0.31	5	0.18822	0.0583482
Proctoscopy	Hemorrhage	C0033251-C0019080	0.25	0.31	2	0.17733	0.0549723
Xerostomia	Morphine	C0043352-C0026549	0.15	0.31	1	0.13396	0.0415276
Psoriasis	Hemorrhage	C0033860-C0019080	0.36	0.31	3	0.11564	0.0358484
Punctures	Vomiting	C0034117-C0042963	0.22	0.31	2	0.08853	0.0274443
Pneumothorax	Abdominal Pain	C0032326-C0000737	0.24	0.31	3	-0.00641	-0.0019871
Trimethoprim	Abdominal Pain	C0041041-C0000737	0.29	0.31	3	-0.01948	-0.0060388
Cystitis	Death	C0010692-.Death	0.33	0.3	1	0.27164	0.081492
Pulmonary Disease, Chronic Obstructive	Laparotomy	C0024117-C0023038	0.22	0.3	1	0.19175	0.057525
Hydronephrosis	Edema	C0020295-C0013604	0.28	0.3	2	0.19043	0.057129
Cholestasis	Hemorrhage	C0008370-C0019080	0.2	0.3	1	0.14158	0.042474
Systolic Murmurs	Dizziness	C0232257-C0012833	0.23	0.3	1	0.14134	0.042402
Hydronephrosis	Morphine	C0020295-C0026549	0.27	0.3	4	0.13888	0.041664
Pulmonary Disease, Chronic Obstructive	Hematoma	C0024117-C0018944	0.24	0.3	1	0.12845	0.038535
Hypercholesterolemia	Hemorrhage	C0020443-C0019080	0.42	0.3	3	0.12768	0.038304
Hemorrhoids	Tramadol	C0019112-C0040610	0.35	0.3	10	0.12055	0.036165
Trimethoprim	Morphine	C0041041-C0026549	0.32	0.3	4	0.11328	0.033984
Wound Infection	Morphine	C0043241-C0026549	0.21	0.3	3	0.11115	0.033345
Paresis	Tachycardia	C0030552-C0039231	0.25	0.3	1	0.1107	0.03321
Hypercholesterolemia	Morphine	C0020443-C0026549	0.45	0.3	5	0.1106	0.03318
Hypersensitivity	Tramadol	C0020517-C0040610	0.27	0.3	5	0.08769	0.026307
Embolism	Vomiting	C0013922-C0042963	0.29	0.3	10	0.08188	0.024564
Respiratory Sounds	Vomiting	C0035234-C0042963	0.18	0.3	2	0.07893	0.023679
Muscle Cramp	Headache	C0026821-C0018681	0.21	0.3	1	0.05146	0.015438
Diclofenac	Vomiting	C0012091-C0042963	0.18	0.3	5	0.04959	0.014877
Fibrosis	Neoplasms	C0016059-C0027651	0.15	0.29	1	0.97197	0.281871
Muscle Cramp	Biopsy	C0026821-C0005558	0.17	0.29	1	0.38132	0.110583
Melena	Death	C0025222-.Death	0.49	0.29	26	0.34022	0.0986638
Angina Pectoris	Weight Loss	C0002962-C0043096	0.26	0.29	1	0.29949	0.0868521
Cataract	Constriction, Pathologic	C0086543-C1261287	0.25	0.29	1	0.22408	0.0649832
Steroids	Ileus	C0038317-C1258215	0.2	0.29	1	0.18892	0.0547868
Paresis	Cysts	C0030552-C0010709	0.25	0.29	1	0.18125	0.0525625
Systolic Murmurs	Pneumonia	C0232257-C0032285	0.25	0.29	1	0.17976	0.0521304
Embolism	Diarrhea	C0013922-C0011991	0.25	0.29	4	0.17852	0.0517708
Pneumothorax	Edema	C0032326-C0013604	0.24	0.29	2	0.1779	0.051591
Deglutition Disorders	Edema	C0011168-C0013604	0.23	0.29	1	0.16709	0.0484561
Angina Pectoris	Back Pain	C0002962-C0004604	0.27	0.29	1	0.15638	0.0453502
Gastroenteritis	Hemorrhage	C0017160-C0019080	0.2	0.29	3	0.11642	0.0337618
Contusions	Nausea	C0009938-C0027497	0.23	0.29	4	0.10925	0.0316825
Hydronephrosis	Vomiting	C0020295-C0042963	0.23	0.29	4	0.10418	0.0302122
Urticaria	Vomiting	C0042109-C0042963	0.23	0.29	7	0.083	0.02407
Deglutition Disorders	Vomiting	C0011168-C0042963	0.31	0.29	5	0.08084	0.0234436
Trimethoprim	Vomiting	C0041041-C0042963	0.28	0.29	6	0.07857	0.0227853
Dyspepsia	Vomiting	C0013395-C0042963	0.39	0.29	11	0.07594	0.0220226
Common Cold	Fever	C0009443-C0015967	0.21	0.29	1	0.05931	0.0171999
Acute Pain	Vomiting	C0184567-C0042963	0.27	0.29	6	0.05316	0.0154164
Stomach Ulcer	Calculi	C0038358-C0006736	0.22	0.29	1	0.04095	0.0118755
Deglutition Disorders	Abdominal Pain	C0011168-C0000737	0.23	0.29	1	-0.01721	-0.0049909
Hernia, Hiatal	Neoplasms	C3489393-C0027651	0.25	0.28	1	0.93459	0.261685
Hernia, Inguinal	Neoplasms	C0019294-C0027651	0.24	0.28	1	0.92448	0.258854
Furosemide	Death	C0016860-.Death	0.58	0.28	75	0.33625	0.09415
Heart Failure	Death	C0018801-.Death	0.59	0.28	105	0.33306	0.0932568
Urinary Incontinence	Death	C0042024-.Death	0.37	0.28	1	0.324	0.09072
Pulmonary Embolism	Ostomy	C0034065-C0029473	0.16	0.28	1	0.26806	0.0750568
Wound Infection	Diarrhea	C0043241-C0011991	0.19	0.28	2	0.17309	0.0484652
Influenza, Human	Constipation	C0021400-C0009806	0.19	0.28	1	0.17292	0.0484176
Gastritis	Laparotomy	C0017152-C0023038	0.24	0.28	1	0.16673	0.0466844
Proctoscopy	Nausea	C0033251-C0027497	0.43	0.28	3	0.16586	0.0464408
Atrophy	Edema	C0333641-C0013604	0.24	0.28	1	0.15799	0.0442372
Eczema	Diarrhea	C0013595-C0011991	0.27	0.28	3	0.15516	0.0434448
Thrombosis	Back Pain	C0040053-C0004604	0.2	0.28	1	0.1494	0.041832
Pulmonary Disease, Chronic Obstructive	Prednisolone	C0024117-C0032950	0.23	0.28	1	0.14408	0.0403424
Paresis	Dizziness	C0030552-C0012833	0.2	0.28	1	0.13885	0.038878
Gentamicins	Morphine	C0017436-C0026549	0.18	0.28	3	0.12738	0.0356664
Iron	Hemorrhage	C0302583-C0019080	0.2	0.28	2	0.12357	0.0345996
Atrophy	Hemorrhage	C0333641-C0019080	0.27	0.28	2	0.12352	0.0345856
Osteoarthritis	Chest Pain	C0029408-C0008031	0.22	0.28	1	0.11495	0.032186
Anastomotic Leak	Vomiting	C0919691-C0042963	0.17	0.28	1	0.11379	0.0318612
Stroke	Tachycardia	C0038454-C0039231	0.22	0.28	1	0.11232	0.0314496
Paresis	Tramadol	C0030552-C0040610	0.28	0.28	3	0.10966	0.0307048
Stroke	Hematoma	C0038454-C0018944	0.24	0.28	1	0.10954	0.0306712
Kidney Calculi	Morphine	C0022650-C0026549	0.35	0.28	7	0.09423	0.0263844
Amoxicillin	Vomiting	C0002645-C0042963	0.21	0.28	2	0.08878	0.0248584
Fatigue	Death	C0015672-.Death	0.41	0.27	9	0.3437	0.092799
Steroids	Death	C0038317-.Death	0.52	0.27	4	0.34252	0.0924804
Ischemia	Death	C0022116-.Death	0.44	0.27	35	0.33674	0.0909198
Pulmonary Atelectasis	Death	C0004144-.Death	0.5	0.27	16	0.33602	0.0907254
Pulmonary Disease, Chronic Obstructive	Weight Loss	C0024117-C0043096	0.19	0.27	1	0.30267	0.0817209
Cholangiopancreatography, Endoscopic Retrograde	Death	C0008310-.Death	0.45	0.27	14	0.29433	0.0794691
Colectomy	Constriction, Pathologic	C0009274-C1261287	0.17	0.27	1	0.22244	0.0600588
Hemorrhoids	Cysts	C0019112-C0010709	0.25	0.27	1	0.19213	0.0518751
Hernia, Hiatal	Constriction, Pathologic	C3489393-C1261287	0.24	0.27	1	0.1874	0.050598
Colectomy	Laparotomy	C0009274-C0023038	0.25	0.27	1	0.17813	0.0480951
Eczema	Cough	C0013595-C0010200	0.27	0.27	9	0.1659	0.044793
Gastroenteritis	Edema	C0017160-C0013604	0.24	0.27	1	0.1509	0.040743
Urinary Retention	Chest Pain	C0080274-C0008031	0.16	0.27	1	0.14622	0.0394794
Gentamicins	Hemorrhage	C0017436-C0019080	0.15	0.27	2	0.14445	0.0390015
Stroke	Back Pain	C0038454-C0004604	0.21	0.27	1	0.14063	0.0379701
Furosemide	Pruritus	C0016860-C0033774	0.18	0.27	1	0.14058	0.0379566
Esophagitis	Back Pain	C0014868-C0004604	0.24	0.27	1	0.14013	0.0378351
Wound Infection	Hemorrhage	C0043241-C0019080	0.16	0.27	2	0.12822	0.0346194
Angina Pectoris	Heart Failure	C0002962-C0018801	0.31	0.27	1	0.11197	0.0302319
Nitroglycerin	Tramadol	C0017887-C0040610	0.36	0.27	8	0.11157	0.0301239
Hypertrophy	Nausea	C0020564-C0027497	0.41	0.27	5	0.1114	0.030078
Aneurysm	Morphine	C0002940-C0026549	0.45	0.27	8	0.10829	0.0292383
Diclofenac	Nausea	C0012091-C0027497	0.16	0.27	2	0.08989	0.0242703
Cholestasis	Vomiting	C0008370-C0042963	0.2	0.27	3	0.08981	0.0242487
Hypokalemia	Vomiting	C0020621-C0042963	0.15	0.27	1	0.08724	0.0235548
Hernia, Inguinal	Morphine	C0019294-C0026549	0.41	0.27	9	0.084	0.02268
Infection	Vomiting	C3714514-C0042963	0.14	0.27	1	0.08186	0.0221022
Trimethoprim	Fever	C0041041-C0015967	0.24	0.27	2	0.07648	0.0206496
Dyspepsia	Fever	C0013395-C0015967	0.34	0.27	8	0.07385	0.0199395
Paralysis	Fever	C0522224-C0015967	0.28	0.27	6	0.06965	0.0188055
Muscle Cramp	Vomiting	C0026821-C0042963	0.24	0.27	9	0.06403	0.0172881
Eczema	Vomiting	C0013595-C0042963	0.37	0.27	17	0.05852	0.0158004
Fibrosis	Abdominal Pain	C0016059-C0000737	0.23	0.27	4	-0.00126	-0.0003402
Ischemia	Neoplasm Metastasis	C0022116-C0027627	0.17	0.26	3	0.54919	0.142789
Hematemesis	Biopsy	C0018926-C0005558	0.23	0.26	1	0.38755	0.100763
Hearing Loss	Death	C1384666-.Death	0.51	0.26	72	0.35037	0.0910962
Fentanyl	Death	C0015846-.Death	0.57	0.26	19	0.34496	0.0896896
Heart Failure	Ileus	C0018801-C1258215	0.17	0.26	1	0.17946	0.0466596
Paralysis	Cough	C0522224-C0010200	0.26	0.26	4	0.17912	0.0465712
Hematemesis	Cough	C0018926-C0010200	0.28	0.26	9	0.17764	0.0461864
Prolapse	Cysts	C0033377-C0010709	0.23	0.26	1	0.15544	0.0404144
Jaundice	Chills	C0022346-C0085593	0.23	0.26	1	0.15438	0.0401388
Pneumothorax	Nausea	C0032326-C0027497	0.23	0.26	3	0.13195	0.034307
Pneumothorax	Morphine	C0032326-C0026549	0.2	0.26	4	0.12635	0.032851
Punctures	Morphine	C0034117-C0026549	0.24	0.26	1	0.12324	0.0320424
Hematemesis	Hemorrhage	C0018926-C0019080	0.16	0.26	1	0.12203	0.0317278
Stroke	Tramadol	C0038454-C0040610	0.27	0.26	5	0.11128	0.0289328
Pulmonary Disease, Chronic Obstructive	Headache	C0024117-C0018681	0.22	0.26	1	0.0955	0.02483
Fibrosis	Fever	C0016059-C0015967	0.25	0.26	4	0.0947	0.024622
Metformin	Diabetes Mellitus	C0025598-C0011849	0.17	0.26	1	0.08876	0.0230776
Pulmonary Disease, Chronic Obstructive	Inflammation	C0024117-C0021368	0.22	0.26	1	0.06387	0.0166062
Overweight	Vomiting	C0497406-C0042963	0.34	0.26	15	0.05573	0.0144898
Contusions	Abdominal Pain	C0009938-C0000737	0.2	0.26	1	-0.02911	-0.0075686
Furosemide	Neoplasm Metastasis	C0016860-C0027627	0.12	0.25	3	0.54869	0.137173
Syncope	Neoplasm Metastasis	C0039070-C0027627	0.16	0.25	1	0.53207	0.133018
Dehydration	Death	C0011175-.Death	0.51	0.25	20	0.35066	0.087665
Hemorrhoids	Constriction, Pathologic	C0019112-C1261287	0.21	0.25	1	0.22641	0.0566025
Fibrosis	Cough	C0016059-C0010200	0.23	0.25	2	0.20417	0.0510425
Dysuria	Cough	C0013428-C0010200	0.27	0.25	7	0.19462	0.048655
Cataract	Diarrhea	C0086543-C0011991	0.33	0.25	7	0.19272	0.04818
Gastritis	Recurrence	C0017152-C2825055	0.21	0.25	1	0.17344	0.04336
Dyspepsia	Gastroscopy	C0013395-C0017195	0.23	0.25	1	0.14669	0.0366725
Metoprolol	Hemorrhage	C0025859-C0019080	0.14	0.25	4	0.14385	0.0359625
Jaundice	Tramadol	C0022346-C0040610	0.23	0.25	1	0.14271	0.0356775
Nitroglycerin	Dizziness	C0017887-C0012833	0.22	0.25	1	0.14076	0.03519
Heart Failure	Pruritus	C0018801-C0033774	0.2	0.25	1	0.13739	0.0343475
Systolic Murmurs	Infarction	C0232257-C0021308	0.19	0.25	1	0.13412	0.03353
Influenza, Human	Gastroscopy	C0021400-C0017195	0.18	0.25	1	0.13287	0.0332175
Prolapse	Gastroscopy	C0033377-C0017195	0.22	0.25	1	0.13247	0.0331175
Cholestasis	Morphine	C0008370-C0026549	0.27	0.25	3	0.12451	0.0311275
Hypertrophy	Hemorrhage	C0020564-C0019080	0.36	0.25	4	0.12288	0.03072
Dysuria	Morphine	C0013428-C0026549	0.33	0.25	9	0.12195	0.0304875
Osteoporosis	Nausea	C0029456-C0027497	0.41	0.25	5	0.11781	0.0294525
Urticaria	Morphine	C0042109-C0026549	0.24	0.25	6	0.1177	0.029425
Hypercholesterolemia	Nausea	C0020443-C0027497	0.44	0.25	6	0.1162	0.02905
Aneurysm	Nausea	C0002940-C0027497	0.43	0.25	6	0.11389	0.0284725
Erythema	Morphine	C0041834-C0026549	0.34	0.25	10	0.10488	0.02622
Hypothermia	Morphine	C0020672-C0026549	0.29	0.25	5	0.1008	0.0252
Asthma	Pruritus	C0004096-C0033774	0.24	0.25	1	0.09589	0.0239725
Colectomy	Vomiting	C0009274-C0042963	0.26	0.25	10	0.09445	0.0236125
Eczema	Morphine	C0013595-C0026549	0.39	0.25	12	0.09323	0.0233075
Dysuria	Vomiting	C0013428-C0042963	0.28	0.25	9	0.08724	0.02181
Diclofenac	Morphine	C0012091-C0026549	0.15	0.25	3	0.08429	0.0210725
Stomach Ulcer	Hernia	C0038358-C0019270	0.18	0.25	1	0.07484	0.01871
Erythema	Vomiting	C0041834-C0042963	0.32	0.25	12	0.07018	0.017545
Hematuria	Death	C0018965-.Death	0.45	0.24	107	0.36108	0.0866592
Anastomotic Leak	Cough	C0919691-C0010200	0.27	0.24	1	0.22117	0.0530808
Paresis	Constipation	C0030552-C0009806	0.3	0.24	8	0.19833	0.0475992
Hearing Loss	Ileus	C1384666-C1258215	0.18	0.24	1	0.19677	0.0472248
Urticaria	Diarrhea	C0042109-C0011991	0.23	0.24	3	0.17963	0.0431112
Erythema	Cough	C0041834-C0010200	0.31	0.24	11	0.17755	0.042612
Wounds and Injuries	Lactulose	C0043251-C0022957	0.21	0.24	1	0.16116	0.0386784
Stroke	Gastroscopy	C0038454-C0017195	0.24	0.24	7	0.1599	0.038376
Influenza, Human	Hypertension	C0021400-C0020538	0.11	0.24	1	0.15249	0.0365976
Stomach Ulcer	Back Pain	C0038358-C0004604	0.2	0.24	1	0.14609	0.0350616
Nitroglycerin	Dyspnea	C0017887-C0013404	0.24	0.24	1	0.13989	0.0335736
Shock	Nausea	C0036974-C0027497	0.23	0.24	3	0.12229	0.0293496
Stomach Ulcer	Tachycardia	C0038358-C0039231	0.2	0.24	1	0.11778	0.0282672
Influenza, Human	Back Pain	C0021400-C0004604	0.2	0.24	1	0.1136	0.027264
Paralysis	Morphine	C0522224-C0026549	0.24	0.24	7	0.10645	0.025548
Hematemesis	Morphine	C0018926-C0026549	0.33	0.24	10	0.10496	0.0251904
Cataract	Vomiting	C0086543-C0042963	0.43	0.24	34	0.09608	0.0230592
Cefotaxime	Vomiting	C0007554-C0042963	0.14	0.24	2	0.08333	0.0199992
Osteoarthritis	Vomiting	C0029408-C0042963	0.45	0.24	41	0.07397	0.0177528
Paralysis	Vomiting	C0522224-C0042963	0.22	0.24	5	0.07174	0.0172176
Hematemesis	Fever	C0018926-C0015967	0.27	0.24	7	0.06816	0.0163584
Hypersensitivity	Vomiting	C0020517-C0042963	0.3	0.24	13	0.06555	0.015732
Wounds and Injuries	Calculi	C0043251-C0006736	0.19	0.24	1	0.00119	0.0002856
Eczema	Abdominal Pain	C0013595-C0000737	0.33	0.24	15	-0.03953	-0.0094872
Hearing Loss	Neoplasm Metastasis	C1384666-C0027627	0.14	0.23	3	0.56282	0.129449
Fistula	Death	C0016169-.Death	0.42	0.23	24	0.34384	0.0790832
Hearing Loss	Laparotomy	C1384666-C0023038	0.15	0.23	1	0.20523	0.0472029
Thrombosis	Lactulose	C0040053-C0022957	0.2	0.23	2	0.20422	0.0469706
Steroids	Hypertension	C0038317-C0020538	0.14	0.23	1	0.20407	0.0469361
Influenza, Human	Constriction, Pathologic	C0021400-C1261287	0.16	0.23	1	0.19012	0.0437276
Diabetes Mellitus	Ileus	C0011849-C1258215	0.2	0.23	1	0.18825	0.0432975
Ascites	Chills	C0003962-C0085593	0.2	0.23	3	0.18684	0.0429732
Stroke	Cysts	C0038454-C0010709	0.25	0.23	4	0.18287	0.0420601
Myalgia	Diarrhea	C0231528-C0011991	0.26	0.23	15	0.15981	0.0367563
Fatigue	Sepsis	C0015672-C0243026	0.18	0.23	1	0.15309	0.0352107
Hydronephrosis	Nausea	C0020295-C0027497	0.22	0.23	4	0.14448	0.0332304
Acute Pain	Edema	C0184567-C0013604	0.27	0.23	4	0.13942	0.0320666
Dysuria	Hemorrhage	C0013428-C0019080	0.25	0.23	4	0.13902	0.0319746
Steroids	Tramadol	C0038317-C0040610	0.27	0.23	18	0.13583	0.0312409
Aneurysm	Hemorrhage	C0002940-C0019080	0.33	0.23	7	0.12537	0.0288351
Hypertension, Pulmonary	Nausea	C0020542-C0027497	0.24	0.23	4	0.12285	0.0282555
Asthma	Dizziness	C0004096-C0012833	0.22	0.23	1	0.11406	0.0262338
Simvastatin	Epinephrine	C0074554-C0014563	0.2	0.23	1	0.11344	0.0260912
Atrophy	Nausea	C0333641-C0027497	0.34	0.23	4	0.11204	0.0257692
Dyspepsia	Morphine	C0013395-C0026549	0.44	0.23	11	0.11064	0.0254472
Psoriasis	Nausea	C0033860-C0027497	0.47	0.23	6	0.10417	0.0239591
Osteoarthritis	Tramadol	C0029408-C0040610	0.37	0.23	15	0.0961	0.022103
Cystectomy	Hemorrhage	C0010651-C0019080	0.23	0.23	1	0.08555	0.0196765
Thrombosis	Headache	C0040053-C0018681	0.19	0.23	1	0.08535	0.0196305
Pulmonary Disease, Chronic Obstructive	Asthma	C0024117-C0004096	0.15	0.23	1	0.07364	0.0169372
Wounds and Injuries	Exanthema	C0043251-C0015230	0.2	0.23	1	0.0717	0.016491
Gastroenteritis	Vomiting	C0017160-C0042963	0.11	0.23	1	0.06465	0.0148695
Myalgia	Vomiting	C0231528-C0042963	0.34	0.23	15	0.06317	0.0145291
Acute Pain	Fever	C0184567-C0015967	0.23	0.23	6	0.05107	0.0117461
Hernia, Inguinal	Abdominal Pain	C0019294-C0000737	0.27	0.23	5	-0.04875	-0.0112125
Jaundice	Neoplasm Metastasis	C0022346-C0027627	0.19	0.22	3	0.56184	0.123605
Norepinephrine	Death	C0028351-.Death	0.54	0.22	52	0.37296	0.0820512
Hydrothorax	Death	C0020312-.Death	0.58	0.22	91	0.36703	0.0807466
Rupture	Death	C3203359-.Death	0.36	0.22	19	0.32036	0.0704792
Prolapse	Ostomy	C0033377-C0029473	0.19	0.22	1	0.23148	0.0509256
Steroids	Laparotomy	C0038317-C0023038	0.2	0.22	9	0.19738	0.0434236
Melena	Ileus	C0025222-C1258215	0.18	0.22	1	0.18662	0.0410564
Paresis	Pneumonia	C0030552-C0032285	0.28	0.22	10	0.17727	0.0389994
Dysuria	Edema	C0013428-C0013604	0.25	0.22	6	0.1735	0.03817
Myalgia	Cough	C0231528-C0010200	0.27	0.22	13	0.17055	0.037521
Asthma	Lactulose	C0004096-C0022957	0.22	0.22	1	0.16904	0.0371888
Fentanyl	Dizziness	C0015846-C0012833	0.14	0.22	1	0.16746	0.0368412
Adenoma	Vomiting	C0001430-C0042963	0.48	0.22	31	0.16168	0.0355696
Amlodipine	Hypertension	C0051696-C0020538	0.12	0.22	1	0.15978	0.0351516
Influenza, Human	Recurrence	C0021400-C2825055	0.21	0.22	1	0.1525	0.03355
Overweight	Diarrhea	C0497406-C0011991	0.26	0.22	7	0.15237	0.0335214
Myocardial Infarction	Hearing Loss	C0027051-C1384666	0.18	0.22	1	0.1427	0.031394
Ischemia	Pruritus	C0022116-C0033774	0.19	0.22	1	0.14107	0.0310354
Asthma	Ileus	C0004096-C1258215	0.22	0.22	1	0.13796	0.0303512
Cataract	Chest Pain	C0086543-C0008031	0.19	0.22	1	0.13706	0.0301532
Deglutition Disorders	Hemorrhage	C0011168-C0019080	0.26	0.22	4	0.13261	0.0291742
Fibrosis	Morphine	C0016059-C0026549	0.3	0.22	9	0.13149	0.0289278
Cataract	Morphine	C0086543-C0026549	0.48	0.22	29	0.13079	0.0287738
Dyspnea	Cefuroxime	C0013404-C0007562	0.17	0.22	1	0.13052	0.0287144
Fatigue	Abscess	C0015672-C0000833	0.16	0.22	1	0.12556	0.0276232
Urticaria	Nausea	C0042109-C0027497	0.22	0.22	4	0.1233	0.027126
Thrombosis	Tramadol	C0040053-C0040610	0.27	0.22	12	0.12005	0.026411
Deglutition Disorders	Morphine	C0011168-C0026549	0.34	0.22	6	0.11554	0.0254188
Myalgia	Hemorrhage	C0231528-C0019080	0.32	0.22	16	0.11495	0.025289
Thrombosis	Exanthema	C0040053-C0015230	0.2	0.22	1	0.11476	0.0252472
Jaundice	Cholestasis	C0022346-C0008370	0.35	0.22	1	0.11321	0.0249062
Anastomotic Leak	Fever	C0919691-C0015967	0.22	0.22	1	0.11169	0.0245718
Potassium Chloride	Vomiting	C0032825-C0042963	0.14	0.22	2	0.11119	0.0244618
Urinary Retention	Vomiting	C0080274-C0042963	0.3	0.22	17	0.10524	0.0231528
Acute Pain	Hemorrhage	C0184567-C0019080	0.27	0.22	6	0.10494	0.0230868
Hernia, Inguinal	Hemorrhage	C0019294-C0019080	0.34	0.22	6	0.10107	0.0222354
Hernia, Hiatal	Chest Pain	C3489393-C0008031	0.19	0.22	1	0.10039	0.0220858
Kidney Calculi	Nausea	C0022650-C0027497	0.33	0.22	4	0.09983	0.0219626
Hemorrhoids	Vomiting	C0019112-C0042963	0.39	0.22	28	0.09841	0.0216502
Sodium Chloride	Headache	C0037494-C0018681	0.18	0.22	3	0.08786	0.0193292
Cholestasis	Fever	C0008370-C0015967	0.19	0.22	2	0.08771	0.0192962
Influenza, Human	Tramadol	C0021400-C0040610	0.25	0.22	11	0.08425	0.018535
Wounds and Injuries	Tachycardia	C0043251-C0039231	0.19	0.22	1	0.07803	0.0171666
Hypersensitivity	Headache	C0020517-C0018681	0.16	0.22	1	0.05298	0.0116556
Wounds and Injuries	Hernia	C0043251-C0019270	0.17	0.22	1	0.03508	0.0077176
Erythema	Inflammation	C0041834-C0021368	0.24	0.22	1	0.02597	0.0057134
Paresis	Abdominal Pain	C0030552-C0000737	0.36	0.22	22	-0.01052	-0.0023144
Cefotaxime	Abdominal Pain	C0007554-C0000737	0.17	0.22	1	-0.01472	-0.0032384
Paralysis	Abdominal Pain	C0522224-C0000737	0.24	0.22	6	-0.02631	-0.0057882
Dyspepsia	Biopsy	C0013395-C0005558	0.26	0.21	3	0.39323	0.0825783
Osteoarthritis	Biopsy	C0029408-C0005558	0.24	0.21	3	0.39126	0.0821646
Gagging	Death	C0016927-.Death	0.41	0.21	20	0.33059	0.0694239
Adenoma	Cough	C0001430-C0010200	0.38	0.21	16	0.26906	0.0565026
Adenoma	Colonoscopy	C0001430-C0009378	0.22	0.21	1	0.2689	0.056469
Angina Pectoris	Lactulose	C0002962-C0022957	0.31	0.21	7	0.2112	0.044352
Pulmonary Embolism	Lactulose	C0034065-C0022957	0.19	0.21	2	0.2046	0.042966
Cataract	Cough	C0086543-C0010200	0.36	0.21	20	0.20346	0.0427266
Colectomy	Cough	C0009274-C0010200	0.27	0.21	3	0.20183	0.0423843
Pulmonary Disease, Chronic Obstructive	Cysts	C0024117-C0010709	0.27	0.21	9	0.20179	0.0423759
Stomach Ulcer	Lactulose	C0038358-C0022957	0.24	0.21	5	0.20091	0.0421911
Nitroglycerin	Constipation	C0017887-C0009806	0.31	0.21	10	0.20024	0.0420504
Angina Pectoris	Recurrence	C0002962-C2825055	0.25	0.21	3	0.19528	0.0410088
Melena	Laparotomy	C0025222-C0023038	0.22	0.21	10	0.19507	0.0409647
Paresis	Diarrhea	C0030552-C0011991	0.31	0.21	22	0.18417	0.0386757
Wound Infection	Cough	C0043241-C0010200	0.21	0.21	6	0.18383	0.0386043
Esophagitis	Cysts	C0014868-C0010709	0.27	0.21	5	0.18236	0.0382956
Pulmonary Embolism	Laparotomy	C0034065-C0023038	0.17	0.21	3	0.18197	0.0382137
Hypersensitivity	Cough	C0020517-C0010200	0.24	0.21	12	0.17293	0.0363153
Muscle Cramp	Cough	C0026821-C0010200	0.26	0.21	8	0.17141	0.0359961
Osteoarthritis	Diarrhea	C0029408-C0011991	0.32	0.21	13	0.17061	0.0358281
Hematuria	Heartburn	C0018965-C0018834	0.15	0.21	1	0.16891	0.0354711
Paralysis	Edema	C0522224-C0013604	0.22	0.21	1	0.158	0.03318
Hernia, Hiatal	Diarrhea	C3489393-C0011991	0.33	0.21	12	0.15605	0.0327705
Asthma	Recurrence	C0004096-C2825055	0.22	0.21	1	0.15312	0.0321552
Reoperation	Dizziness	C0035110-C0012833	0.17	0.21	1	0.14583	0.0306243
Necrosis	Sepsis	C0027540-C0243026	0.2	0.21	2	0.14496	0.0304416
Hearing Loss	Exanthema	C1384666-C0015230	0.17	0.21	1	0.1384	0.029064
Ondansetron	Acetaminophen	C0061851-C0000970	0.2	0.21	2	0.13695	0.0287595
Infarction	Metoprolol	C0021308-C0025859	0.19	0.21	1	0.13616	0.0285936
Colectomy	Nausea	C0009274-C0027497	0.27	0.21	4	0.13475	0.0282975
Diabetes Mellitus	Simvastatin	C0011849-C0074554	0.16	0.21	1	0.13241	0.0278061
Trimethoprim	Hemorrhage	C0041041-C0019080	0.23	0.21	4	0.13035	0.0273735
Cholestasis	Nausea	C0008370-C0027497	0.21	0.21	2	0.13011	0.0273231
Urinary Incontinence	Pruritus	C0042024-C0033774	0.17	0.21	1	0.12833	0.0269493
Dyspepsia	Hemorrhage	C0013395-C0019080	0.33	0.21	10	0.12772	0.0268212
Dysuria	Nausea	C0013428-C0027497	0.25	0.21	5	0.12755	0.0267855
Necrosis	Exanthema	C0027540-C0015230	0.22	0.21	2	0.12361	0.0259581
Amoxicillin	Morphine	C0002645-C0026549	0.22	0.21	3	0.12348	0.0259308
Sclerosis	Hemorrhage	C0036429-C0019080	0.18	0.21	3	0.12034	0.0252714
Trimethoprim	Nausea	C0041041-C0027497	0.26	0.21	6	0.11888	0.0249648
Embolism	Morphine	C0013922-C0026549	0.28	0.21	9	0.11658	0.0244818
Paralysis	Nausea	C0522224-C0027497	0.22	0.21	5	0.11205	0.0235305
Melena	Epinephrine	C0025222-C0014563	0.19	0.21	2	0.10829	0.0227409
Urinary Incontinence	Epinephrine	C0042024-C0014563	0.19	0.21	1	0.09207	0.0193347
Melena	Hernia	C0025222-C0019270	0.16	0.21	1	0.09163	0.0192423
Overweight	Morphine	C0497406-C0026549	0.37	0.21	11	0.09044	0.0189924
Pneumothorax	Fever	C0032326-C0015967	0.21	0.21	3	0.08955	0.0188055
Diabetes Mellitus	Metformin	C0011849-C0025598	0.26	0.21	1	0.08876	0.0186396
Acute Pain	Morphine	C0184567-C0026549	0.22	0.21	4	0.08787	0.0184527
Paresis	Vomiting	C0030552-C0042963	0.36	0.21	34	0.08753	0.0183813
Hypersensitivity	Exanthema	C0020517-C0015230	0.15	0.21	1	0.0824	0.017304
Gastritis	Epinephrine	C0017152-C0014563	0.22	0.21	1	0.07995	0.0167895
Influenza, Human	Exanthema	C0021400-C0015230	0.17	0.21	1	0.07897	0.0165837
Hematemesis	Vomiting	C0018926-C0042963	0.18	0.21	3	0.07026	0.0147546
Fistula	Calculi	C0016169-C0006736	0.16	0.21	1	0.06135	0.0128835
Melena	Calculi	C0025222-C0006736	0.15	0.21	1	0.05773	0.0121233
Heart Failure	Calculi	C0018801-C0006736	0.19	0.21	6	0.05058	0.0106218
Urinary Incontinence	Calculi	C0042024-C0006736	0.16	0.21	1	0.04151	0.0087171
Stroke	Calculi	C0038454-C0006736	0.2	0.21	2	0.03549	0.0074529
Prolapse	Inflammation	C0033377-C0021368	0.21	0.21	1	0.01752	0.0036792
Amoxicillin	Abdominal Pain	C0002645-C0000737	0.19	0.21	3	-0.00928	-0.0019488
Urticaria	Abdominal Pain	C0042109-C0000737	0.25	0.21	9	-0.01506	-0.0031626
Dyspepsia	Abdominal Pain	C0013395-C0000737	0.29	0.21	12	-0.02211	-0.0046431
Acute Pain	Abdominal Pain	C0184567-C0000737	0.18	0.21	4	-0.04489	-0.0094269
Simvastatin	Neoplasm Metastasis	C0074554-C0027627	0.23	0.2	16	0.55781	0.111562
Fatigue	Neoplasm Metastasis	C0015672-C0027627	0.14	0.2	4	0.55615	0.11123
Erythema	Biopsy	C0041834-C0005558	0.16	0.2	2	0.38747	0.077494
Hypersensitivity	Biopsy	C0020517-C0005558	0.17	0.2	1	0.38285	0.07657
Acetaminophen	Death	C0000970-.Death	0.33	0.2	19	0.32949	0.065898
Thrombosis	Ostomy	C0040053-C0029473	0.18	0.2	3	0.26768	0.053536
Adenoma	Diarrhea	C0001430-C0011991	0.31	0.2	16	0.25832	0.051664
Adenoma	Edema	C0001430-C0013604	0.31	0.2	16	0.24793	0.049586
Gallstones	Death	C0242216-.Death	0.28	0.2	1	0.24085	0.04817
Urinary Retention	Constipation	C0080274-C0009806	0.24	0.2	6	0.21604	0.043208
Urinary Retention	Cough	C0080274-C0010200	0.25	0.2	11	0.21262	0.042524
Melena	Recurrence	C0025222-C2825055	0.17	0.2	1	0.20178	0.040356
Stroke	Constipation	C0038454-C0009806	0.28	0.2	11	0.19995	0.03999
Pneumothorax	Cough	C0032326-C0010200	0.23	0.2	6	0.19902	0.039804
Angina Pectoris	Cysts	C0002962-C0010709	0.28	0.2	7	0.19861	0.039722
Hypokalemia	Cough	C0020621-C0010200	0.19	0.2	1	0.19462	0.038924
Urticaria	Cough	C0042109-C0010200	0.23	0.2	9	0.19038	0.038076
Heart Failure	Laparotomy	C0018801-C0023038	0.19	0.2	5	0.18792	0.037584
Systolic Murmurs	Diarrhea	C0232257-C0011991	0.31	0.2	19	0.18666	0.037332
Necrosis	Ileus	C0027540-C1258215	0.17	0.2	6	0.18198	0.036396
Thrombosis	Laparotomy	C0040053-C0023038	0.19	0.2	3	0.18159	0.036318
Stomach Ulcer	Laparotomy	C0038358-C0023038	0.25	0.2	11	0.17829	0.035658
Embolism	Edema	C0013922-C0013604	0.25	0.2	8	0.16813	0.033626
Hypersensitivity	Diarrhea	C0020517-C0011991	0.23	0.2	10	0.16219	0.032438
Muscle Cramp	Diarrhea	C0026821-C0011991	0.23	0.2	8	0.16067	0.032134
Hematemesis	Edema	C0018926-C0013604	0.26	0.2	8	0.15651	0.031302
Hypovolemia	Back Pain	C0546884-C0004604	0.21	0.2	1	0.15321	0.030642
Deglutition Disorders	Gastroscopy	C0011168-C0017195	0.24	0.2	3	0.15159	0.030318
Anastomotic Leak	Morphine	C0919691-C0026549	0.18	0.2	1	0.14849	0.029698
Pulmonary Atelectasis	Morphine	C0004144-C0026549	0.15	0.2	3	0.14191	0.028382
Urinary Retention	Morphine	C0080274-C0026549	0.31	0.2	15	0.13995	0.02799
Urticaria	Hemorrhage	C0042109-C0019080	0.18	0.2	5	0.13477	0.026954
Pulmonary Embolism	Chills	C0034065-C0085593	0.19	0.2	6	0.1321	0.02642
Thrombosis	Chills	C0040053-C0085593	0.21	0.2	4	0.13172	0.026344
Pulmonary Disease, Chronic Obstructive	Tramadol	C0024117-C0040610	0.34	0.2	35	0.1302	0.02604
Colectomy	Morphine	C0009274-C0026549	0.3	0.2	7	0.12915	0.02583
Paresis	Chest Pain	C0030552-C0008031	0.18	0.2	4	0.12851	0.025702
Gastritis	Infarction	C0017152-C0021308	0.16	0.2	1	0.12715	0.02543
Systolic Murmurs	Morphine	C0232257-C0026549	0.4	0.2	30	0.12473	0.024946
Deglutition Disorders	Nausea	C0011168-C0027497	0.29	0.2	5	0.12114	0.024228
Urinary Incontinence	Tachycardia	C0042024-C0039231	0.16	0.2	1	0.11835	0.02367
Stomach Ulcer	Tramadol	C0038358-C0040610	0.34	0.2	37	0.11674	0.023348
Muscle Cramp	Hemorrhage	C0026821-C0019080	0.24	0.2	6	0.11581	0.023162
Gentamicins	Tramadol	C0017436-C0040610	0.22	0.2	9	0.11481	0.022962
Asthma	Dyspnea	C0004096-C0013404	0.22	0.2	1	0.11319	0.022638
Reoperation	Exanthema	C0035110-C0015230	0.19	0.2	1	0.11135	0.02227
Esophagitis	Tramadol	C0014868-C0040610	0.34	0.2	23	0.11078	0.022156
Eczema	Hemorrhage	C0013595-C0019080	0.29	0.2	14	0.1103	0.02206
Muscle Cramp	Morphine	C0026821-C0026549	0.25	0.2	9	0.09873	0.019746
Myalgia	Morphine	C0231528-C0026549	0.36	0.2	16	0.09788	0.019576
Diabetes Mellitus, Type 2	Vomiting	C0011860-C0042963	0.42	0.2	53	0.09606	0.019212
Systolic Murmurs	Vomiting	C0232257-C0042963	0.37	0.2	31	0.09002	0.018004
Prolapse	Tramadol	C0033377-C0040610	0.35	0.2	25	0.08386	0.016772
Shock	Vomiting	C0036974-C0042963	0.23	0.2	9	0.08199	0.016398
Nitroglycerin	Headache	C0017887-C0018681	0.23	0.2	3	0.07687	0.015374
Respiratory Sounds	Fever	C0035234-C0015967	0.19	0.2	1	0.07684	0.015368
Eczema	Exanthema	C0013595-C0015230	0.17	0.2	1	0.07537	0.015074
Dyspnea	Peritonitis	C0013404-C0031154	0.15	0.2	3	0.06368	0.012736
Gastroenteritis	Fever	C0017160-C0015967	0.2	0.2	3	0.06255	0.01251
Eczema	Fever	C0013595-C0015967	0.29	0.2	13	0.05643	0.011286
Overweight	Fever	C0497406-C0015967	0.25	0.2	15	0.05364	0.010728
Prednisolone	Peritonitis	C0032950-C0031154	0.16	0.2	1	0.04924	0.009848
Cholangiopancreatography, Endoscopic Retrograde	Inflammation	C0008310-C0021368	0.18	0.2	1	0.02131	0.004262
Systolic Murmurs	Abdominal Pain	C0232257-C0000737	0.33	0.2	27	-0.00803	-0.001606
Embolism	Abdominal Pain	C0013922-C0000737	0.25	0.2	9	-0.01617	-0.003234
Erythema	Abdominal Pain	C0041834-C0000737	0.23	0.2	8	-0.02788	-0.005576
Kidney Calculi	Abdominal Pain	C0022650-C0000737	0.23	0.2	7	-0.03853	-0.007706
Overweight	Abdominal Pain	C0497406-C0000737	0.3	0.2	15	-0.04232	-0.008464
Diabetes Mellitus, Type 2	Biopsy	C0011860-C0005558	0.25	0.19	3	0.41335	0.0785365
Systolic Murmurs	Biopsy	C0232257-C0005558	0.24	0.19	9	0.40732	0.0773908
Heartburn	Death	C0018834-.Death	0.36	0.19	134	0.36264	0.0689016
Drainage	Death	C0013103-.Death	0.44	0.19	79	0.3584	0.068096
Hypotension	Death	C0020649-.Death	0.53	0.19	108	0.35394	0.0672486
Peritonitis	Death	C0031154-.Death	0.31	0.19	18	0.24205	0.0459895
Hearing Loss	Colonoscopy	C1384666-C0009378	0.12	0.19	1	0.22878	0.0434682
Jaundice	Cough	C0022346-C0010200	0.25	0.19	17	0.22795	0.0433105
Diabetes Mellitus, Type 2	Constriction, Pathologic	C0011860-C1261287	0.25	0.19	3	0.22405	0.0425695
Fatigue	Colonoscopy	C0015672-C0009378	0.16	0.19	2	0.22211	0.0422009
Pulmonary Disease, Chronic Obstructive	Constipation	C0024117-C0009806	0.29	0.19	23	0.21887	0.0415853
Melena	Lactulose	C0025222-C0022957	0.19	0.19	12	0.2177	0.041363
Hemorrhoids	Constipation	C0019112-C0009806	0.27	0.19	10	0.20921	0.0397499
Thrombosis	Constipation	C0040053-C0009806	0.24	0.19	8	0.20872	0.0396568
Steroids	Cysts	C0038317-C0010709	0.21	0.19	13	0.20742	0.0394098
Jaundice	Edema	C0022346-C0013604	0.25	0.19	15	0.20683	0.0392977
Hemorrhoids	Cough	C0019112-C0010200	0.31	0.19	24	0.20579	0.0391001
Urinary Incontinence	Colonoscopy	C0042024-C0009378	0.15	0.19	1	0.2024	0.038456
Colectomy	Colonoscopy	C0009274-C0009378	0.08	0.19	1	0.20167	0.0383173
Diabetes Mellitus	Laparotomy	C0011849-C0023038	0.22	0.19	7	0.19671	0.0373749
Stroke	Cough	C0038454-C0010200	0.32	0.19	28	0.19653	0.0373407
Adenoma	Morphine	C0001430-C0026549	0.49	0.19	33	0.19638	0.0373122
Fatigue	Ileus	C0015672-C1258215	0.17	0.19	14	0.1901	0.036119
Hypertension, Pulmonary	Cough	C0020542-C0010200	0.23	0.19	1	0.18993	0.0360867
Fatigue	Anemia	C0015672-C0002871	0.13	0.19	1	0.18847	0.0358093
Stomach Ulcer	Cysts	C0038358-C0010709	0.24	0.19	11	0.18833	0.0357827
Stroke	Diarrhea	C0038454-C0011991	0.28	0.19	22	0.18579	0.0353001
Fibrosis	Edema	C0016059-C0013604	0.24	0.19	4	0.18305	0.0347795
Stomach Ulcer	Anemia	C0038358-C0002871	0.17	0.19	1	0.1682	0.031958
Erythema	Diarrhea	C0041834-C0011991	0.24	0.19	7	0.16681	0.0316939
Hernia, Hiatal	Cough	C3489393-C0010200	0.37	0.19	27	0.16679	0.0316901
Steroids	Back Pain	C0038317-C0004604	0.19	0.19	3	0.16518	0.0313842
Overweight	Cough	C0497406-C0010200	0.26	0.19	12	0.16311	0.0309909
Adenoma	Fever	C0001430-C0015967	0.34	0.19	24	0.15959	0.0303221
Influenza, Human	Cysts	C0021400-C0010709	0.2	0.19	3	0.15584	0.0296096
Myocardial Infarction	Hematuria	C0027051-C0018965	0.17	0.19	1	0.1534	0.029146
Myalgia	Edema	C0231528-C0013604	0.24	0.19	11	0.14943	0.0283917
Fibrosis	Hemorrhage	C0016059-C0019080	0.2	0.19	5	0.14857	0.0282283
Asthma	Laparotomy	C0004096-C0023038	0.24	0.19	3	0.14642	0.0278198
Overweight	Hypertension	C0497406-C0020538	0.14	0.19	1	0.1461	0.027759
Fibrosis	Nausea	C0016059-C0027497	0.27	0.19	5	0.1371	0.026049
Hypertension, Pulmonary	Hemorrhage	C0020542-C0019080	0.21	0.19	2	0.13433	0.0255227
Melena	Tramadol	C0025222-C0040610	0.26	0.19	24	0.13353	0.0253707
Necrosis	Tramadol	C0027540-C0040610	0.22	0.19	12	0.12889	0.0244891
Melena	Exanthema	C0025222-C0015230	0.18	0.19	1	0.12824	0.0243656
Sodium Chloride	Tramadol	C0037494-C0040610	0.23	0.19	10	0.12256	0.0232864
Paresis	Morphine	C0030552-C0026549	0.37	0.19	26	0.12223	0.0232237
Pulmonary Embolism	Tramadol	C0034065-C0040610	0.24	0.19	13	0.12043	0.0228817
Ischemia	Abscess	C0022116-C0000833	0.17	0.19	1	0.1186	0.022534
Fatigue	Acetaminophen	C0015672-C0000970	0.24	0.19	11	0.11839	0.0224941
Osteoarthritis	Morphine	C0029408-C0026549	0.46	0.19	33	0.10867	0.0206473
Propofol	Tramadol	C0033487-C0040610	0.23	0.19	2	0.10553	0.0200507
Hypersensitivity	Morphine	C0020517-C0026549	0.32	0.19	12	0.10026	0.0190494
Gastritis	Exanthema	C0017152-C0015230	0.18	0.19	1	0.0999	0.018981
Hernia, Hiatal	Morphine	C3489393-C0026549	0.44	0.19	24	0.09411	0.0178809
Cataract	Fever	C0086543-C0015967	0.38	0.19	26	0.09399	0.0178581
Acute Pain	Nausea	C0184567-C0027497	0.24	0.19	5	0.09347	0.0177593
Colectomy	Fever	C0009274-C0015967	0.24	0.19	6	0.09236	0.0175484
Hernia, Inguinal	Nausea	C0019294-C0027497	0.41	0.19	10	0.0896	0.017024
Erythema	Exanthema	C0041834-C0015230	0.16	0.19	1	0.08702	0.0165338
Punctures	Fever	C0034117-C0015967	0.22	0.19	2	0.08644	0.0164236
Angina Pectoris	Hernia	C0002962-C0019270	0.26	0.19	3	0.08512	0.0161728
Embolism	Fever	C0013922-C0015967	0.23	0.19	8	0.07979	0.0151601
Urinary Incontinence	Hernia	C0042024-C0019270	0.19	0.19	3	0.07541	0.0143279
Asthma	Pulmonary Disease, Chronic Obstructive	C0004096-C0024117	0.24	0.19	1	0.07364	0.0139916
Metformin	Diabetes Mellitus, Type 2	C0025598-C0011860	0.2	0.19	1	0.07178	0.0136382
Diabetes Mellitus, Type 2	Metformin	C0011860-C0025598	0.35	0.19	1	0.07178	0.0136382
Cystitis	Tramadol	C0010692-C0040610	0.29	0.19	37	0.06496	0.0123424
Hernia, Hiatal	Fever	C3489393-C0015967	0.35	0.19	22	0.05731	0.0108889
Wounds and Injuries	Vomiting	C0043251-C0042963	0.36	0.19	50	0.05486	0.0104234
Pulmonary Embolism	Inflammation	C0034065-C0021368	0.2	0.19	7	0.0541	0.010279
Abdomen, Acute	Tramadol	C0000727-C0040610	0.3	0.19	22	0.01895	0.0036005
Urinary Retention	Abdominal Pain	C0080274-C0000737	0.24	0.19	10	0.00719	0.0013661
Hydronephrosis	Abdominal Pain	C0020295-C0000737	0.19	0.19	3	0.00613	0.0011647
Punctures	Abdominal Pain	C0034117-C0000737	0.21	0.19	2	-0.00952	-0.0018088
Dysuria	Abdominal Pain	C0013428-C0000737	0.22	0.19	5	-0.01081	-0.0020539
Hematemesis	Abdominal Pain	C0018926-C0000737	0.21	0.19	6	-0.02779	-0.0052801
Hypersensitivity	Abdominal Pain	C0020517-C0000737	0.24	0.19	13	-0.0325	-0.006175
Appendectomy	Tramadol	C0003611-C0040610	0.24	0.19	27	-0.03346	-0.0063574
Myalgia	Abdominal Pain	C0231528-C0000737	0.29	0.19	14	-0.03488	-0.0066272
Diclofenac	Abdominal Pain	C0012091-C0000737	0.16	0.19	3	-0.04847	-0.0092093
Gallstones	Cystectomy	C0242216-C0010651	0.22	0.19	1	-0.05137	-0.0097603
Osteoarthritis	Neoplasms	C0029408-C0027651	0.28	0.18	10	0.94915	0.170847
Urinary Incontinence	Neoplasm Metastasis	C0042024-C0027627	0.12	0.18	3	0.53644	0.0965592
Anemia	Death	C0002871-.Death	0.49	0.18	290	0.39957	0.0719226
Dyspnea	Death	C0013404-.Death	0.48	0.18	250	0.37644	0.0677592
Prednisolone	Death	C0032950-.Death	0.44	0.18	221	0.362	0.06516
Adenoma	Constriction, Pathologic	C0001430-C1261287	0.23	0.18	3	0.28967	0.0521406
Jaundice	Constriction, Pathologic	C0022346-C1261287	0.22	0.18	10	0.24857	0.0447426
Asthma	Ostomy	C0004096-C0029473	0.23	0.18	5	0.2325	0.04185
Diabetes Mellitus	Lactulose	C0011849-C0022957	0.23	0.18	7	0.21934	0.0394812
Necrosis	Constipation	C0027540-C0009806	0.2	0.18	6	0.21756	0.0391608
Jaundice	Diarrhea	C0022346-C0011991	0.25	0.18	15	0.21721	0.0390978
Pressure Ulcer	Cysts	C0011127-C0010709	0.18	0.18	3	0.209	0.03762
Diabetes Mellitus, Type 2	Cough	C0011860-C0010200	0.35	0.18	22	0.20343	0.0366174
Urinary Retention	Diarrhea	C0080274-C0011991	0.25	0.18	10	0.20188	0.0363384
Metoprolol	Cough	C0025859-C0010200	0.18	0.18	5	0.19945	0.035901
Esophagitis	Constipation	C0014868-C0009806	0.25	0.18	17	0.19945	0.035901
Systolic Murmurs	Cough	C0232257-C0010200	0.32	0.18	26	0.1974	0.035532
Hemorrhoids	Diarrhea	C0019112-C0011991	0.27	0.18	20	0.19505	0.035109
Paresis	Cough	C0030552-C0010200	0.3	0.18	23	0.19491	0.0350838
Potassium Chloride	Laparotomy	C0032825-C0023038	0.14	0.18	2	0.19487	0.0350766
Sodium Chloride	Cysts	C0037494-C0010709	0.22	0.18	11	0.19414	0.0349452
Thrombosis	Cysts	C0040053-C0010709	0.23	0.18	9	0.19163	0.0344934
Sodium Chloride	Recurrence	C0037494-C2825055	0.2	0.18	1	0.19081	0.0343458
Embolism	Cough	C0013922-C0010200	0.24	0.18	8	0.18926	0.0340668
Hemorrhoids	Hypertension	C0019112-C0020538	0.16	0.18	1	0.18878	0.0339804
Metoprolol	Diarrhea	C0025859-C0011991	0.17	0.18	4	0.18871	0.0339678
Fistula	Anemia	C0016169-C0002871	0.14	0.18	1	0.1886	0.033948
Nitroglycerin	Diarrhea	C0017887-C0011991	0.36	0.18	42	0.18608	0.0334944
Reoperation	Recurrence	C0035110-C2825055	0.2	0.18	4	0.18489	0.0332802
Steroids	Gastroscopy	C0038317-C0017195	0.16	0.18	3	0.18445	0.033201
Osteoarthritis	Cough	C0029408-C0010200	0.33	0.18	23	0.18135	0.032643
Colectomy	Edema	C0009274-C0013604	0.27	0.18	6	0.1807	0.032526
Shock	Diarrhea	C0036974-C0011991	0.21	0.18	4	0.17862	0.0321516
Esophagitis	Pneumonia	C0014868-C0032285	0.27	0.18	13	0.17838	0.0321084
Necrosis	Gastroscopy	C0027540-C0017195	0.17	0.18	4	0.17751	0.0319518
Propofol	Cysts	C0033487-C0010709	0.27	0.18	6	0.17711	0.0318798
Stroke	Edema	C0038454-C0013604	0.28	0.18	25	0.17541	0.0315738
Amoxicillin	Edema	C0002645-C0013604	0.18	0.18	2	0.17503	0.0315054
Colectomy	Ileus	C0009274-C1258215	0.22	0.18	3	0.16967	0.0305406
Respiratory Sounds	Pneumonia	C0035234-C0032285	0.19	0.18	2	0.16867	0.0303606
Thrombosis	Gastroscopy	C0040053-C0017195	0.19	0.18	4	0.16867	0.0303606
Anastomotic Leak	Hemorrhage	C0919691-C0019080	0.17	0.18	1	0.16557	0.0298026
Nitroglycerin	Gastroscopy	C0017887-C0017195	0.27	0.18	10	0.16019	0.0288342
Hydronephrosis	Hemorrhage	C0020295-C0019080	0.2	0.18	2	0.15596	0.0280728
Myocardial Infarction	Prednisolone	C0027051-C0032950	0.18	0.18	1	0.15433	0.0277794
Jaundice	Pruritus	C0022346-C0033774	0.19	0.18	1	0.15373	0.0276714
Wounds and Injuries	Diarrhea	C0043251-C0011991	0.28	0.18	38	0.15149	0.0272682
Muscle Cramp	Edema	C0026821-C0013604	0.26	0.18	9	0.15028	0.0270504
Fentanyl	Pruritus	C0015846-C0033774	0.15	0.18	1	0.14929	0.0268722
Ischemia	Sepsis	C0022116-C0243026	0.2	0.18	9	0.14612	0.0263016
Hernia, Hiatal	Edema	C3489393-C0013604	0.32	0.18	20	0.14566	0.0262188
Pain, Postoperative	Tramadol	C0030201-C0040610	0.27	0.18	4	0.14457	0.0260226
Cataract	Nausea	C0086543-C0027497	0.44	0.18	20	0.13639	0.0245502
Diabetes Mellitus	Hematoma	C0011849-C0018944	0.21	0.18	7	0.13342	0.0240156
Simvastatin	Exanthema	C0074554-C0015230	0.17	0.18	1	0.13339	0.0240102
Gentamicins	Nausea	C0017436-C0027497	0.19	0.18	7	0.13298	0.0239364
Pulmonary Disease, Chronic Obstructive	Tachycardia	C0024117-C0039231	0.24	0.18	12	0.13124	0.0236232
Angina Pectoris	Tachycardia	C0002962-C0039231	0.28	0.18	9	0.12807	0.0230526
Furosemide	Fentanyl	C0016860-C0015846	0.22	0.18	1	0.1264	0.022752
Heart Failure	Hematoma	C0018801-C0018944	0.26	0.18	19	0.12462	0.0224316
Stroke	Morphine	C0038454-C0026549	0.37	0.18	29	0.12386	0.0222948
Fistula	Acetaminophen	C0016169-C0000970	0.21	0.18	13	0.11852	0.0213336
Thrombosis	Hematoma	C0040053-C0018944	0.24	0.18	8	0.1183	0.021294
Hypersensitivity	Hemorrhage	C0020517-C0019080	0.24	0.18	9	0.11733	0.0211194
Dyspepsia	Nausea	C0013395-C0027497	0.37	0.18	9	0.11624	0.0209232
Asthma	Back Pain	C0004096-C0004604	0.24	0.18	5	0.11422	0.0205596
Steroids	Vomiting	C0038317-C0042963	0.28	0.18	36	0.1137	0.020466
Fatigue	Epinephrine	C0015672-C0014563	0.19	0.18	4	0.11178	0.0201204
Ischemia	Acetaminophen	C0022116-C0000970	0.23	0.18	7	0.11143	0.0200574
Necrosis	Vomiting	C0027540-C0042963	0.24	0.18	21	0.10676	0.0192168
Muscle Cramp	Nausea	C0026821-C0027497	0.26	0.18	8	0.10433	0.0187794
Eczema	Nausea	C0013595-C0027497	0.37	0.18	9	0.09883	0.0177894
Thrombosis	Vomiting	C0040053-C0042963	0.29	0.18	24	0.09792	0.0176256
Asthma	Chills	C0004096-C0085593	0.23	0.18	9	0.09654	0.0173772
Hemorrhoids	Fever	C0019112-C0015967	0.3	0.18	23	0.09632	0.0173376
Overweight	Nausea	C0497406-C0027497	0.34	0.18	11	0.09604	0.0172872
Fatigue	Hernia	C0015672-C0019270	0.18	0.18	3	0.09511	0.0171198
Propofol	Pulmonary Atelectasis	C0033487-C0004144	0.28	0.18	2	0.09343	0.0168174
Stroke	Vomiting	C0038454-C0042963	0.32	0.18	36	0.08915	0.016047
Asthma	Tachycardia	C0004096-C0039231	0.22	0.18	5	0.08591	0.0154638
Paresis	Fever	C0030552-C0015967	0.31	0.18	27	0.08544	0.0153792
Dysuria	Fever	C0013428-C0015967	0.2	0.18	6	0.08515	0.015327
Heart Failure	Hernia	C0018801-C0019270	0.16	0.18	8	0.08447	0.0152046
Osteoarthritis	Fever	C0029408-C0015967	0.34	0.18	33	0.07187	0.0129366
Diclofenac	Tramadol	C0012091-C0040610	0.19	0.18	4	0.07172	0.0129096
Muscle Cramp	Fever	C0026821-C0015967	0.25	0.18	9	0.06194	0.0111492
Prolapse	Vomiting	C0033377-C0042963	0.4	0.18	56	0.06172	0.0111096
Myalgia	Fever	C0231528-C0015967	0.25	0.18	12	0.06108	0.0109944
Hernia, Hiatal	Vomiting	C3489393-C0042963	0.36	0.18	22	0.05941	0.0106938
Angina Pectoris	Calculi	C0002962-C0006736	0.28	0.18	6	0.05123	0.0092214
Myalgia	Headache	C0231528-C0018681	0.21	0.18	5	0.05061	0.0091098
Prolapse	Headache	C0033377-C0018681	0.21	0.18	5	0.04916	0.0088488
Diclofenac	Fever	C0012091-C0015967	0.19	0.18	5	0.04749	0.0085482
Cataract	Abdominal Pain	C0086543-C0000737	0.38	0.18	22	-0.00197	-0.0003546
Wound Infection	Abdominal Pain	C0043241-C0000737	0.15	0.18	3	-0.0216	-0.003888
Osteoarthritis	Abdominal Pain	C0029408-C0000737	0.34	0.18	27	-0.02408	-0.0043344
Appendicitis	Tramadol	C0003615-C0040610	0.26	0.18	21	-0.03719	-0.0066942
Abdomen, Acute	Laparoscopy	C0000727-C0031150	0.16	0.18	1	-0.09748	-0.0175464
Polyps	Death	C0032584-.Death	0.33	0.17	90	0.45677	0.0776509
Jaundice	Biopsy	C0022346-C0005558	0.21	0.17	9	0.43787	0.0744379
Urinary Retention	Biopsy	C0080274-C0005558	0.2	0.17	6	0.42254	0.0718318
Stroke	Biopsy	C0038454-C0005558	0.19	0.17	6	0.40645	0.0690965
Ulcer	Death	C0041582-.Death	0.44	0.17	346	0.34856	0.0592552
Myocardial Infarction	Death	C0027051-.Death	0.45	0.17	241	0.34713	0.0590121
Simvastatin	Ostomy	C0074554-C0029473	0.22	0.17	12	0.2863	0.048671
Diabetes Mellitus	Ostomy	C0011849-C0029473	0.22	0.17	9	0.28279	0.0480743
Ascites	Cough	C0003962-C0010200	0.26	0.17	13	0.26041	0.0442697
Asthma	Weight Loss	C0004096-C0043096	0.21	0.17	3	0.25734	0.0437478
Ascites	Cysts	C0003962-C0010709	0.2	0.17	5	0.24675	0.0419475
Ascites	Pneumonia	C0003962-C0032285	0.19	0.17	2	0.24277	0.0412709
Ascites	Ileus	C0003962-C1258215	0.17	0.17	4	0.22825	0.0388025
Paresis	Constriction, Pathologic	C0030552-C1261287	0.2	0.17	3	0.21552	0.0366384
Pain, Postoperative	Edema	C0030201-C0013604	0.22	0.17	6	0.20869	0.0354773
Lactulose	Hypovolemia	C0022957-C0546884	0.12	0.17	1	0.20803	0.0353651
Stomach Ulcer	Constipation	C0038358-C0009806	0.25	0.17	18	0.20541	0.0349197
Adenoma	Nausea	C0001430-C0027497	0.5	0.17	21	0.20198	0.0343366
Gentamicins	Cough	C0017436-C0010200	0.19	0.17	7	0.20005	0.0340085
Necrosis	Pneumonia	C0027540-C0032285	0.22	0.17	12	0.1965	0.033405
Thrombosis	Diarrhea	C0040053-C0011991	0.24	0.17	13	0.19455	0.0330735
Pulmonary Embolism	Cysts	C0034065-C0010709	0.23	0.17	10	0.19202	0.0326434
Urinary Retention	Edema	C0080274-C0013604	0.25	0.17	11	0.1915	0.032555
Gentamicins	Diarrhea	C0017436-C0011991	0.21	0.17	9	0.18931	0.0321827
Thrombosis	Pneumonia	C0040053-C0032285	0.23	0.17	11	0.18765	0.0319005
Stomach Ulcer	Pneumonia	C0038358-C0032285	0.23	0.17	18	0.18435	0.0313395
Reoperation	Pneumonia	C0035110-C0032285	0.21	0.17	10	0.18425	0.0313225
Diabetes Mellitus, Type 2	Edema	C0011860-C0013604	0.3	0.17	24	0.18231	0.0309927
Propofol	Diarrhea	C0033487-C0011991	0.27	0.17	11	0.18003	0.0306051
Nitroglycerin	Pneumonia	C0017887-C0032285	0.29	0.17	18	0.17917	0.0304589
Ascites	Tramadol	C0003962-C0040610	0.22	0.17	7	0.17517	0.0297789
Prednisolone	Hydrothorax	C0032950-C0020312	0.16	0.17	1	0.17422	0.0296174
Hypokalemia	Edema	C0020621-C0013604	0.21	0.17	2	0.17349	0.0294933
Prolapse	Constipation	C0033377-C0009806	0.25	0.17	13	0.17252	0.0293284
Prolapse	Cough	C0033377-C0010200	0.31	0.17	43	0.1691	0.028747
Pulmonary Embolism	Gastroscopy	C0034065-C0017195	0.19	0.17	6	0.16905	0.0287385
Ondansetron	Chills	C0061851-C0085593	0.14	0.17	2	0.16725	0.0284325
Wounds and Injuries	Constipation	C0043251-C0009806	0.23	0.17	18	0.16566	0.0281622
Prednisolone	Drainage	C0032950-C0013103	0.15	0.17	1	0.16559	0.0281503
Influenza, Human	Diarrhea	C0021400-C0011991	0.2	0.17	10	0.15876	0.0269892
Prednisolone	Dehydration	C0032950-C0011175	0.19	0.17	7	0.15786	0.0268362
Urinary Retention	Hemorrhage	C0080274-C0019080	0.23	0.17	6	0.15702	0.0266934
Diclofenac	Cough	C0012091-C0010200	0.18	0.17	3	0.15696	0.0266832
Influenza, Human	Pneumonia	C0021400-C0032285	0.21	0.17	9	0.15186	0.0258162
Hypersensitivity	Edema	C0020517-C0013604	0.21	0.17	10	0.15181	0.0258077
Hernia, Hiatal	Hypertension	C3489393-C0020538	0.16	0.17	1	0.14977	0.0254609
Pressure Ulcer	Chills	C0011127-C0085593	0.14	0.17	1	0.14909	0.0253453
Cataract	Hemorrhage	C0086543-C0019080	0.38	0.17	23	0.14786	0.0251362
Steroids	Chills	C0038317-C0085593	0.21	0.17	11	0.1475	0.025075
Colectomy	Hemorrhage	C0009274-C0019080	0.22	0.17	4	0.14623	0.0248591
Melena	Chills	C0025222-C0085593	0.17	0.17	5	0.1452	0.024684
Eczema	Edema	C0013595-C0013604	0.25	0.17	11	0.14478	0.0246126
Gagging	Nausea	C0016927-C0027497	0.13	0.17	2	0.14207	0.0241519
Overweight	Edema	C0497406-C0013604	0.23	0.17	10	0.14199	0.0241383
Necrosis	Chills	C0027540-C0085593	0.2	0.17	3	0.14056	0.0238952
Paresis	Back Pain	C0030552-C0004604	0.24	0.17	2	0.13901	0.0236317
Fatigue	Tramadol	C0015672-C0040610	0.3	0.17	56	0.13702	0.0232934
Steroids	Tachycardia	C0038317-C0039231	0.22	0.17	10	0.13687	0.0232679
Hematoma	Pressure Ulcer	C0018944-C0011127	0.17	0.17	1	0.13567	0.0230639
Hypovolemia	Chills	C0546884-C0085593	0.19	0.17	1	0.13553	0.0230401
Fistula	Fentanyl	C0016169-C0015846	0.21	0.17	1	0.13398	0.0227766
Embolism	Hemorrhage	C0013922-C0019080	0.21	0.17	7	0.13366	0.0227222
Hemorrhoids	Morphine	C0019112-C0026549	0.42	0.17	25	0.13312	0.0226304
Heart Failure	Hypotension	C0018801-C0020649	0.23	0.17	7	0.1322	0.022474
Diabetes Mellitus, Type 2	Morphine	C0011860-C0026549	0.47	0.17	36	0.13076	0.0222292
Furosemide	Ulcer	C0016860-C0041582	0.14	0.17	3	0.13	0.0221
Diabetes Mellitus	Exanthema	C0011849-C0015230	0.2	0.17	3	0.12988	0.0220796
Gagging	Hypotension	C0016927-C0020649	0.15	0.17	1	0.12972	0.0220524
Myocardial Infarction	Abscess	C0027051-C0000833	0.15	0.17	1	0.12899	0.0219283
Reoperation	Chills	C0035110-C0085593	0.2	0.17	10	0.12831	0.0218127
Angina Pectoris	Tramadol	C0002962-C0040610	0.37	0.17	34	0.12703	0.0215951
Reoperation	Drainage	C0035110-C0013103	0.2	0.17	4	0.12692	0.0215764
Heart Failure	Ulcer	C0018801-C0041582	0.15	0.17	2	0.12681	0.0215577
Heart Failure	Tramadol	C0018801-C0040610	0.24	0.17	25	0.12637	0.0214829
Dehydration	Acetaminophen	C0011175-C0000970	0.22	0.17	7	0.12535	0.0213095
Embolism	Nausea	C0013922-C0027497	0.24	0.17	8	0.12218	0.0207706
Erythema	Hemorrhage	C0041834-C0019080	0.26	0.17	10	0.12195	0.0207315
Thrombosis	Tachycardia	C0040053-C0039231	0.21	0.17	10	0.12109	0.0205853
Sodium Chloride	Hematoma	C0037494-C0018944	0.18	0.17	1	0.12081	0.0205377
Syncope	Hypotension	C0039070-C0020649	0.21	0.17	9	0.11876	0.0201892
Urinary Incontinence	Tramadol	C0042024-C0040610	0.3	0.17	43	0.11731	0.0199427
Gastritis	Chills	C0017152-C0085593	0.24	0.17	19	0.11686	0.0198662
Infarction	Metronidazole	C0021308-C0025872	0.17	0.17	1	0.11489	0.0195313
Osteoarthritis	Nausea	C0029408-C0027497	0.42	0.17	25	0.11427	0.0194259
Erythema	Nausea	C0041834-C0027497	0.3	0.17	9	0.11048	0.0187816
Chest Pain	Cholangiopancreatography, Endoscopic Retrograde	C0008031-C0008310	0.13	0.17	1	0.10649	0.0181033
Wounds and Injuries	Dizziness	C0043251-C0012833	0.18	0.17	3	0.10618	0.0180506
Ischemia	Epinephrine	C0022116-C0014563	0.21	0.17	8	0.10481	0.0178177
Gastritis	Hematoma	C0017152-C0018944	0.21	0.17	5	0.10344	0.0175848
Rupture	Pulmonary Atelectasis	C3203359-C0004144	0.16	0.17	1	0.10158	0.0172686
Asthma	Prednisolone	C0004096-C0032950	0.19	0.17	1	0.09875	0.0167875
Pulmonary Embolism	Vomiting	C0034065-C0042963	0.25	0.17	18	0.0983	0.016711
Influenza, Human	Morphine	C0021400-C0026549	0.29	0.17	19	0.09682	0.0164594
Syncope	Acetaminophen	C0039070-C0000970	0.25	0.17	8	0.09431	0.0160327
Diabetes Mellitus, Type 2	Fever	C0011860-C0015967	0.32	0.17	32	0.09396	0.0159732
Cholangiopancreatography, Endoscopic Retrograde	Tramadol	C0008310-C0040610	0.25	0.17	11	0.08764	0.0148988
Stroke	Fever	C0038454-C0015967	0.28	0.17	32	0.08706	0.0148002
Exanthema	Hypersensitivity	C0015230-C0020517	0.16	0.17	1	0.0824	0.014008
Reoperation	Headache	C0035110-C0018681	0.18	0.17	6	0.08194	0.0139298
Esophagitis	Headache	C0014868-C0018681	0.22	0.17	7	0.07608	0.0129336
Erythema	Fever	C0041834-C0015967	0.24	0.17	9	0.06808	0.0115736
Adenoma	Abdominal Pain	C0001430-C0000737	0.31	0.17	17	0.06363	0.0108171
Hypersensitivity	Fever	C0020517-C0015967	0.22	0.17	11	0.06346	0.0107882
Cystitis	Hematoma	C0010692-C0018944	0.16	0.17	1	0.06321	0.0107457
Heart Failure	Inflammation	C0018801-C0021368	0.22	0.17	13	0.06004	0.0102068
Stomach Ulcer	Inflammation	C0038358-C0021368	0.23	0.17	9	0.05041	0.0085697
Hypothermia	Admission	C0020672-DOCTYPE_1	0.17	0.17	2	0.02764	0.0046988
Gallstones	Epinephrine	C0242216-C0014563	0.16	0.17	1	0.00893	0.0015181
Epinephrine	Gallstones	C0014563-C0242216	0.1	0.17	1	0.00893	0.0015181
Hypokalemia	Abdominal Pain	C0020621-C0000737	0.16	0.17	1	-0.01081	-0.0018377
Cystitis	Laparoscopy	C0010692-C0031150	0.21	0.17	2	-0.05147	-0.0087499
Cataract	Neoplasms	C0086543-C0027651	0.3	0.16	10	0.97126	0.155402
Systolic Murmurs	Neoplasms	C0232257-C0027651	0.25	0.16	10	0.9652	0.154432
Urinary Retention	Neoplasms	C0080274-C0027651	0.18	0.16	6	0.98042	0.156867
Colectomy	Neoplasms	C0009274-C0027651	0.09	0.16	1	0.96963	0.155141
Steroids	Neoplasm Metastasis	C0038317-C0027627	0.1	0.16	1	0.55497	0.0887952
Diabetes Mellitus	Neoplasm Metastasis	C0011849-C0027627	0.22	0.16	11	0.5543	0.088688
Colonoscopy	Death	C0009378-.Death	0.33	0.16	197	0.43321	0.0693136
Nitroglycerin	Biopsy	C0017887-C0005558	0.27	0.16	19	0.40673	0.0650768
Paresis	Biopsy	C0030552-C0005558	0.22	0.16	5	0.40482	0.0647712
Sepsis	Death	C0243026-.Death	0.52	0.16	130	0.36419	0.0582704
Pruritus	Death	C0033774-.Death	0.38	0.16	159	0.35914	0.0574624
Epinephrine	Death	C0014563-.Death	0.33	0.16	88	0.32288	0.0516608
Weight Loss	Pain, Postoperative	C0043096-C0030201	0.12	0.16	1	0.31703	0.0507248
Hernia	Death	C0019270-.Death	0.29	0.16	159	0.30621	0.0489936
Melena	Ostomy	C0025222-C0029473	0.22	0.16	10	0.28116	0.0449856
Potassium Chloride	Ostomy	C0032825-C0029473	0.16	0.16	2	0.28095	0.044952
Heart Failure	Ostomy	C0018801-C0029473	0.19	0.16	5	0.274	0.04384
Ascites	Constipation	C0003962-C0009806	0.17	0.16	4	0.26384	0.0422144
Ascites	Lactulose	C0003962-C0022957	0.19	0.16	2	0.25934	0.0414944
Fatigue	Constipation	C0015672-C0009806	0.24	0.16	31	0.22569	0.0361104
Steroids	Constipation	C0038317-C0009806	0.22	0.16	10	0.2245	0.03592
Potassium Chloride	Constipation	C0032825-C0009806	0.19	0.16	4	0.22199	0.0355184
Steroids	Lactulose	C0038317-C0022957	0.19	0.16	3	0.22	0.0352
Melena	Cough	C0025222-C0010200	0.26	0.16	33	0.21878	0.0350048
Potassium Chloride	Cough	C0032825-C0010200	0.2	0.16	5	0.21857	0.0349712
Furosemide	Constipation	C0016860-C0009806	0.21	0.16	13	0.21823	0.0349168
Anemia	Norepinephrine	C0002871-C0028351	0.17	0.16	1	0.21773	0.0348368
Ondansetron	Laparotomy	C0061851-C0023038	0.12	0.16	2	0.21712	0.0347392
Ischemia	Colonoscopy	C0022116-C0009378	0.19	0.16	5	0.21514	0.0344224
Heart Failure	Constipation	C0018801-C0009806	0.26	0.16	27	0.21504	0.0344064
Sodium Chloride	Constipation	C0037494-C0009806	0.21	0.16	8	0.21123	0.0337968
Pulmonary Embolism	Constipation	C0034065-C0009806	0.22	0.16	10	0.2091	0.033456
Ondansetron	Ileus	C0061851-C1258215	0.11	0.16	1	0.20866	0.0333856
Reoperation	Constipation	C0035110-C0009806	0.2	0.16	6	0.20531	0.0328496
Thrombosis	Cough	C0040053-C0010200	0.27	0.16	19	0.20529	0.0328464
Steroids	Pneumonia	C0038317-C0032285	0.23	0.16	12	0.20344	0.0325504
Necrosis	Diarrhea	C0027540-C0011991	0.22	0.16	13	0.2034	0.032544
Melena	Pneumonia	C0025222-C0032285	0.23	0.16	31	0.20114	0.0321824
Necrosis	Cysts	C0027540-C0010709	0.22	0.16	11	0.20048	0.0320768
Simvastatin	Laparotomy	C0074554-C0023038	0.22	0.16	15	0.20022	0.0320352
Fatigue	Laparotomy	C0015672-C0023038	0.2	0.16	17	0.19856	0.0317696
Pulmonary Disease, Chronic Obstructive	Pneumonia	C0024117-C0032285	0.3	0.16	53	0.19781	0.0316496
Hearing Loss	Anemia	C1384666-C0002871	0.17	0.16	9	0.19514	0.0312224
Diabetes Mellitus, Type 2	Diarrhea	C0011860-C0011991	0.29	0.16	12	0.19269	0.0308304
Reoperation	Cysts	C0035110-C0010709	0.23	0.16	13	0.18823	0.0301168
Hemorrhoids	Edema	C0019112-C0013604	0.3	0.16	21	0.18467	0.0295472
Ischemia	Ileus	C0022116-C1258215	0.19	0.16	20	0.18314	0.0293024
Furosemide	Ileus	C0016860-C1258215	0.17	0.16	10	0.18265	0.029224
Cataract	Edema	C0086543-C0013604	0.32	0.16	16	0.18234	0.0291744
Dyspnea	Drainage	C0013404-C0013103	0.15	0.16	4	0.18003	0.0288048
Cefotaxime	Diarrhea	C0007554-C0011991	0.19	0.16	1	0.17997	0.0287952
Stroke	Pneumonia	C0038454-C0032285	0.25	0.16	19	0.17889	0.0286224
Urinary Incontinence	Laparotomy	C0042024-C0023038	0.18	0.16	11	0.17886	0.0286176
Pulmonary Disease, Chronic Obstructive	Gastroscopy	C0024117-C0017195	0.25	0.16	11	0.17882	0.0286112
Gastritis	Cysts	C0017152-C0010709	0.26	0.16	29	0.17678	0.0282848
Ascites	Tachycardia	C0003962-C0039231	0.18	0.16	4	0.17621	0.0281936
Respiratory Sounds	Diarrhea	C0035234-C0011991	0.22	0.16	4	0.17557	0.0280912
Heartburn	Hydrothorax	C0018834-C0020312	0.16	0.16	5	0.17486	0.0279776
Syncope	Laparotomy	C0039070-C0023038	0.19	0.16	17	0.17448	0.0279168
Sodium Chloride	Gastroscopy	C0037494-C0017195	0.16	0.16	4	0.17117	0.0273872
Urticaria	Edema	C0042109-C0013604	0.22	0.16	7	0.16925	0.02708
Shock	Edema	C0036974-C0013604	0.23	0.16	6	0.16824	0.0269184
Syncope	Ileus	C0039070-C1258215	0.19	0.16	16	0.16603	0.0265648
Reoperation	Gastroscopy	C0035110-C0017195	0.17	0.16	5	0.16526	0.0264416
Potassium Chloride	Hemorrhage	C0032825-C0019080	0.15	0.16	1	0.16297	0.0260752
Hematuria	Hypotension	C0018965-C0020649	0.18	0.16	7	0.16021	0.0256336
Myocardial Infarction	Hydrothorax	C0027051-C0020312	0.22	0.16	7	0.15936	0.0254976
Prolapse	Diarrhea	C0033377-C0011991	0.29	0.16	33	0.15836	0.0253376
Gastritis	Anemia	C0017152-C0002871	0.14	0.16	1	0.15664	0.0250624
Jaundice	Morphine	C0022346-C0026549	0.38	0.16	26	0.15528	0.0248448
Dyspnea	Death	C0013404-C0011065	0.16	0.16	1	0.15442	0.0247072
Hematuria	Myocardial Infarction	C0018965-C0027051	0.12	0.16	1	0.1534	0.024544
Prolapse	Hypertension	C0033377-C0020538	0.15	0.16	1	0.15209	0.0243344
Simvastatin	Chills	C0074554-C0085593	0.2	0.16	5	0.15035	0.024056
Cystitis	Lactulose	C0010692-C0022957	0.16	0.16	2	0.14913	0.0238608
Wounds and Injuries	Cysts	C0043251-C0010709	0.21	0.16	11	0.14857	0.0237712
Fatigue	Pruritus	C0015672-C0033774	0.19	0.16	13	0.14804	0.0236864
Reoperation	Hemorrhage	C0035110-C0019080	0.16	0.16	5	0.14628	0.0234048
Stomach Ulcer	Dizziness	C0038358-C0012833	0.21	0.16	5	0.14593	0.0233488
Urinary Retention	Nausea	C0080274-C0027497	0.27	0.16	12	0.14555	0.023288
Wounds and Injuries	Pneumonia	C0043251-C0032285	0.2	0.16	12	0.14459	0.0231344
Heart Failure	Sepsis	C0018801-C0243026	0.18	0.16	3	0.14245	0.022792
Hemorrhoids	Nausea	C0019112-C0027497	0.4	0.16	19	0.13872	0.0221952
Heart Failure	Chills	C0018801-C0085593	0.2	0.16	13	0.13804	0.0220864
Diabetes Mellitus	Tachycardia	C0011849-C0039231	0.22	0.16	11	0.13621	0.0217936
Hematuria	Acetaminophen	C0018965-C0000970	0.24	0.16	25	0.13576	0.0217216
Acetaminophen	Morphine	C0000970-C0026549	0.15	0.16	9	0.13538	0.0216608
Fatigue	Hematoma	C0015672-C0018944	0.21	0.16	15	0.13527	0.0216432
Melena	Tachycardia	C0025222-C0039231	0.19	0.16	18	0.13457	0.0215312
Gastritis	Back Pain	C0017152-C0004604	0.23	0.16	21	0.13454	0.0215264
Diabetes Mellitus	Myocardial Infarction	C0011849-C0027051	0.14	0.16	1	0.13418	0.0214688
Shock	Hemorrhage	C0036974-C0019080	0.17	0.16	3	0.13376	0.0214016
Potassium Chloride	Tramadol	C0032825-C0040610	0.21	0.16	6	0.13333	0.0213328
Cystitis	Recurrence	C0010692-C2825055	0.15	0.16	1	0.13321	0.0213136
Melena	Hematoma	C0025222-C0018944	0.19	0.16	12	0.13178	0.0210848
Steroids	Exanthema	C0038317-C0015230	0.18	0.16	6	0.13055	0.020888
Systolic Murmurs	Nausea	C0232257-C0027497	0.35	0.16	21	0.13033	0.0208528
Necrosis	Tachycardia	C0027540-C0039231	0.2	0.16	11	0.12993	0.0207888
Furosemide	Tramadol	C0016860-C0040610	0.23	0.16	12	0.12956	0.0207296
Urinary Incontinence	Chills	C0042024-C0085593	0.17	0.16	3	0.12898	0.0206368
Gagging	Dehydration	C0016927-C0011175	0.21	0.16	3	0.12645	0.020232
Osteoarthritis	Hemorrhage	C0029408-C0019080	0.34	0.16	23	0.12574	0.0201184
Wounds and Injuries	Gastroscopy	C0043251-C0017195	0.19	0.16	3	0.1256	0.020096
Gagging	Tramadol	C0016927-C0040610	0.25	0.16	25	0.1239	0.019824
Sodium Chloride	Tachycardia	C0037494-C0039231	0.19	0.16	11	0.1236	0.019776
Chest Pain	Hypertension, Pulmonary	C0008031-C0020542	0.15	0.16	1	0.12353	0.0197648
Hematoma	Hypovolemia	C0018944-C0546884	0.13	0.16	1	0.12211	0.0195376
Myocardial Infarction	Acetaminophen	C0027051-C0000970	0.23	0.16	25	0.12182	0.0194912
Contusions	Hemorrhage	C0009938-C0019080	0.15	0.16	2	0.12072	0.0193152
Urinary Incontinence	Hematoma	C0042024-C0018944	0.21	0.16	10	0.11556	0.0184896
Hypovolemia	Abscess	C0546884-C0000833	0.23	0.16	4	0.11241	0.0179856
Hematemesis	Nausea	C0018926-C0027497	0.25	0.16	8	0.11056	0.0176896
Fistula	Rupture	C0016169-C3203359	0.16	0.16	4	0.10939	0.0175024
Pulmonary Disease, Chronic Obstructive	Vomiting	C0024117-C0042963	0.38	0.16	62	0.10807	0.0172912
Overweight	Hemorrhage	C0497406-C0019080	0.27	0.16	11	0.10751	0.0172016
Gastritis	Tachycardia	C0017152-C0039231	0.21	0.16	15	0.10623	0.0169968
Gagging	Acetaminophen	C0016927-C0000970	0.21	0.16	7	0.10527	0.0168432
Gastritis	Tramadol	C0017152-C0040610	0.35	0.16	54	0.10519	0.0168304
Urinary Retention	Fever	C0080274-C0015967	0.25	0.16	12	0.10315	0.016504
Cholangiopancreatography, Endoscopic Retrograde	Chills	C0008310-C0085593	0.2	0.16	10	0.09931	0.0158896
Cholangiopancreatography, Endoscopic Retrograde	Pruritus	C0008310-C0033774	0.16	0.16	1	0.09866	0.0157856
Influenza, Human	Chills	C0021400-C0085593	0.21	0.16	7	0.09592	0.0153472
Gallstones	Laparotomy	C0242216-C0023038	0.16	0.16	3	0.09571	0.0153136
Urinary Incontinence	Vomiting	C0042024-C0042963	0.36	0.16	66	0.09518	0.0152288
Gentamicins	Vomiting	C0017436-C0042963	0.19	0.16	9	0.09267	0.0148272
Reoperation	Epinephrine	C0035110-C0014563	0.22	0.16	4	0.0914	0.014624
Metoprolol	Fever	C0025859-C0015967	0.15	0.16	5	0.08998	0.0143968
Nitroglycerin	Vomiting	C0017887-C0042963	0.41	0.16	71	0.08944	0.0143104
Systolic Murmurs	Fever	C0232257-C0015967	0.28	0.16	21	0.08793	0.0140688
Nitroglycerin	Fever	C0017887-C0015967	0.35	0.16	50	0.08734	0.0139744
Infarction	Cystitis	C0021308-C0010692	0.16	0.16	1	0.08692	0.0139072
Asthma	Tramadol	C0004096-C0040610	0.38	0.16	95	0.08487	0.0135792
Cefuroxime	Vomiting	C0007562-C0042963	0.19	0.16	15	0.08006	0.0128096
Hearing Loss	Inflammation	C1384666-C0021368	0.19	0.16	15	0.07735	0.012376
Wounds and Injuries	Tramadol	C0043251-C0040610	0.3	0.16	31	0.07699	0.0123184
Prolapse	Fever	C0033377-C0015967	0.33	0.16	34	0.05963	0.0095408
Furosemide	Calculi	C0016860-C0006736	0.17	0.16	5	0.05376	0.0086016
Wounds and Injuries	Fever	C0043251-C0015967	0.29	0.16	50	0.05276	0.0084416
Gentamicins	Inflammation	C0017436-C0021368	0.19	0.16	2	0.04847	0.0077552
Asthma	Hernia	C0004096-C0019270	0.23	0.16	5	0.04297	0.0068752
Hernia, Hiatal	Hernia	C3489393-C0019270	0.27	0.16	10	0.03963	0.0063408
Propofol	Inflammation	C0033487-C0021368	0.23	0.16	5	0.0392	0.006272
Potassium Chloride	Abdominal Pain	C0032825-C0000737	0.14	0.16	1	0.01314	0.0021024
Asthma	Calculi	C0004096-C0006736	0.21	0.16	3	0.00908	0.0014528
Colectomy	Abdominal Pain	C0009274-C0000737	0.17	0.16	4	-0.0036	-0.000576
Metoprolol	Abdominal Pain	C0025859-C0000737	0.15	0.16	3	-0.00598	-0.0009568
Gallstones	Hernia	C0242216-C0019270	0.12	0.16	1	-0.00774	-0.0012384
Stroke	Abdominal Pain	C0038454-C0000737	0.31	0.16	23	-0.0089	-0.001424
Wounds and Injuries	Abdominal Pain	C0043251-C0000737	0.31	0.16	38	-0.0432	-0.006912
Abdomen, Acute	Appendectomy	C0000727-C0003611	0.17	0.16	7	-0.15594	-0.0249504
Nitroglycerin	Neoplasms	C0017887-C0027651	0.32	0.15	23	0.96462	0.144693
Myocardial Infarction	Neoplasm Metastasis	C0027051-C0027627	0.18	0.15	16	0.55958	0.083937
Metronidazole	Neoplasm Metastasis	C0025872-C0027627	0.08	0.15	1	0.51206	0.076809
Pulmonary Disease, Chronic Obstructive	Biopsy	C0024117-C0005558	0.23	0.15	24	0.42536	0.063804
Pulmonary Embolism	Biopsy	C0034065-C0005558	0.18	0.15	11	0.41559	0.0623385
Dizziness	Death	C0012833-.Death	0.38	0.15	339	0.37731	0.0565965
Hematoma	Death	C0018944-.Death	0.4	0.15	237	0.34637	0.0519555
Exanthema	Death	C0015230-.Death	0.36	0.15	200	0.34283	0.0514245
Hearing Loss	Ostomy	C1384666-C0029473	0.15	0.15	6	0.29131	0.0436965
Steroids	Ostomy	C0038317-C0029473	0.2	0.15	10	0.28346	0.042519
Ascites	Constriction, Pathologic	C0003962-C1261287	0.13	0.15	3	0.28103	0.0421545
Calculi	Death	C0006736-.Death	0.32	0.15	249	0.27232	0.040848
Colonoscopy	Norepinephrine	C0009378-C0028351	0.16	0.15	1	0.25137	0.0377055
Ascites	Diarrhea	C0003962-C0011991	0.23	0.15	13	0.24967	0.0374505
Dehydration	Colonoscopy	C0011175-C0009378	0.11	0.15	3	0.22907	0.0343605
Melena	Constipation	C0025222-C0009806	0.2	0.15	14	0.2222	0.03333
Angina Pectoris	Constipation	C0002962-C0009806	0.34	0.15	63	0.2157	0.032355
Hearing Loss	Cysts	C1384666-C0010709	0.22	0.15	28	0.21527	0.0322905
Furosemide	Lactulose	C0016860-C0022957	0.22	0.15	14	0.21373	0.0320595
Adenoma	Hemorrhage	C0001430-C0019080	0.34	0.15	20	0.21346	0.032019
Hearing Loss	Recurrence	C1384666-C2825055	0.16	0.15	7	0.21193	0.0317895
Hearing Loss	Pneumonia	C1384666-C0032285	0.22	0.15	54	0.21129	0.0316935
Diabetes Mellitus	Cysts	C0011849-C0010709	0.23	0.15	27	0.20675	0.0310125
Sodium Chloride	Lactulose	C0037494-C0022957	0.19	0.15	5	0.20673	0.0310095
Urinary Incontinence	Constipation	C0042024-C0009806	0.25	0.15	35	0.20598	0.030897
Melena	Cysts	C0025222-C0010709	0.21	0.15	14	0.20512	0.030768
Potassium Chloride	Cysts	C0032825-C0010709	0.23	0.15	7	0.20491	0.0307365
Pulmonary Disease, Chronic Obstructive	Diarrhea	C0024117-C0011991	0.3	0.15	49	0.20471	0.0307065
Steroids	Recurrence	C0038317-C2825055	0.22	0.15	7	0.20408	0.030612
Gentamicins	Constipation	C0017436-C0009806	0.2	0.15	3	0.20347	0.0305205
Diabetes Mellitus	Recurrence	C0011849-C2825055	0.19	0.15	5	0.20342	0.030513
Stomach Ulcer	Cough	C0038358-C0010200	0.34	0.15	58	0.20199	0.0302985
Urinary Incontinence	Lactulose	C0042024-C0022957	0.21	0.15	15	0.20148	0.030222
Syncope	Lactulose	C0039070-C0022957	0.24	0.15	31	0.19711	0.0295665
Sodium Chloride	Diarrhea	C0037494-C0011991	0.21	0.15	12	0.19706	0.029559
Nitroglycerin	Cough	C0017887-C0010200	0.37	0.15	51	0.19682	0.029523
Esophagitis	Cough	C0014868-C0010200	0.36	0.15	47	0.19602	0.029403
Pulmonary Embolism	Diarrhea	C0034065-C0011991	0.24	0.15	16	0.19493	0.0292395
Heart Failure	Recurrence	C0018801-C2825055	0.2	0.15	7	0.19462	0.029193
Dyspnea	Norepinephrine	C0013404-C0028351	0.16	0.15	5	0.19459	0.0291885
Gastritis	Constipation	C0017152-C0009806	0.24	0.15	31	0.19386	0.029079
Cholangiopancreatography, Endoscopic Retrograde	Constriction, Pathologic	C0008310-C1261287	0.23	0.15	14	0.1935	0.029025
Ischemia	Laparotomy	C0022116-C0023038	0.2	0.15	22	0.1916	0.02874
Colectomy	Diarrhea	C0009274-C0011991	0.22	0.15	6	0.19109	0.0286635
Necrosis	Laparotomy	C0027540-C0023038	0.16	0.15	10	0.19044	0.028566
Gastritis	Lactulose	C0017152-C0022957	0.25	0.15	23	0.18936	0.028404
Anemia	Fistula	C0002871-C0016169	0.16	0.15	1	0.1886	0.02829
Cataract	Hypertension	C0086543-C0020538	0.2	0.15	4	0.18645	0.0279675
Esophagitis	Diarrhea	C0014868-C0011991	0.31	0.15	43	0.18528	0.027792
Urinary Incontinence	Pneumonia	C0042024-C0032285	0.22	0.15	35	0.18492	0.027738
Sodium Chloride	Laparotomy	C0037494-C0023038	0.16	0.15	8	0.1841	0.027615
Ischemia	Anemia	C0022116-C0002871	0.18	0.15	5	0.18151	0.0272265
Sodium Chloride	Ileus	C0037494-C1258215	0.16	0.15	5	0.17564	0.026346
Paresis	Edema	C0030552-C0013604	0.28	0.15	15	0.17378	0.026067
Cholangiopancreatography, Endoscopic Retrograde	Cough	C0008310-C0010200	0.23	0.15	27	0.17289	0.0259335
Gastritis	Pneumonia	C0017152-C0032285	0.25	0.15	38	0.17279	0.0259185
Jaundice	Hemorrhage	C0022346-C0019080	0.25	0.15	21	0.17235	0.0258525
Hearing Loss	Dyspnea	C1384666-C0013404	0.17	0.15	4	0.172	0.0258
Urinary Incontinence	Ileus	C0042024-C1258215	0.18	0.15	3	0.1704	0.02556
Heartburn	Hematuria	C0018834-C0018965	0.12	0.15	1	0.16891	0.0253365
Ulcer	Norepinephrine	C0041582-C0028351	0.18	0.15	3	0.16672	0.025008
Fatigue	Back Pain	C0015672-C0004604	0.2	0.15	18	0.16637	0.0249555
Fistula	Dizziness	C0016169-C0012833	0.18	0.15	11	0.16634	0.024951
Wound Infection	Edema	C0043241-C0013604	0.17	0.15	1	0.1627	0.024405
Wounds and Injuries	Cough	C0043251-C0010200	0.29	0.15	40	0.16223	0.0243345
Cholangiopancreatography, Endoscopic Retrograde	Diarrhea	C0008310-C0011991	0.22	0.15	15	0.16215	0.0243225
Osteoarthritis	Edema	C0029408-C0013604	0.29	0.15	25	0.16022	0.024033
Pulmonary Disease, Chronic Obstructive	Dyspnea	C0024117-C0013404	0.26	0.15	14	0.15852	0.023778
Asthma	Cysts	C0004096-C0010709	0.26	0.15	22	0.15646	0.023469
Hearing Loss	Chills	C1384666-C0085593	0.17	0.15	14	0.15535	0.0233025
Gagging	Dyspnea	C0016927-C0013404	0.16	0.15	4	0.15222	0.022833
Sodium Chloride	Hemorrhage	C0037494-C0019080	0.19	0.15	8	0.1522	0.02283
Fistula	Heartburn	C0016169-C0018834	0.14	0.15	1	0.15167	0.0227505
Fistula	Prednisolone	C0016169-C0032950	0.17	0.15	3	0.15103	0.0226545
Prednisolone	Fistula	C0032950-C0016169	0.15	0.15	5	0.15103	0.0226545
Fentanyl	Chills	C0015846-C0085593	0.18	0.15	9	0.14994	0.022491
Thrombosis	Hemorrhage	C0040053-C0019080	0.2	0.15	6	0.14969	0.0224535
Fatigue	Chills	C0015672-C0085593	0.2	0.15	30	0.14869	0.0223035
Fentanyl	Drainage	C0015846-C0013103	0.18	0.15	3	0.14855	0.0222825
Influenza, Human	Edema	C0021400-C0013604	0.23	0.15	11	0.14838	0.022257
Prolapse	Edema	C0033377-C0013604	0.3	0.15	36	0.14798	0.022197
Diabetes Mellitus, Type 2	Hemorrhage	C0011860-C0019080	0.4	0.15	32	0.14783	0.0221745
Norepinephrine	Acetaminophen	C0028351-C0000970	0.24	0.15	9	0.14765	0.0221475
Diabetes Mellitus	Chills	C0011849-C0085593	0.22	0.15	32	0.14684	0.022026
Urinary Incontinence	Back Pain	C0042024-C0004604	0.2	0.15	19	0.14666	0.021999
Dizziness	Reoperation	C0012833-C0035110	0.12	0.15	1	0.14583	0.0218745
Hearing Loss	Tachycardia	C1384666-C0039231	0.19	0.15	20	0.14472	0.021708
Hearing Loss	Ulcer	C1384666-C0041582	0.15	0.15	2	0.14412	0.021618
Hearing Loss	Tramadol	C1384666-C0040610	0.26	0.15	24	0.14368	0.021552
Fistula	Hypotension	C0016169-C0020649	0.18	0.15	6	0.14297	0.0214455
Hearing Loss	Hematoma	C1384666-C0018944	0.19	0.15	13	0.14193	0.0212895
Hydrothorax	Acetaminophen	C0020312-C0000970	0.22	0.15	10	0.14172	0.021258
Necrosis	Morphine	C0027540-C0026549	0.23	0.15	16	0.14146	0.021219
Syncope	Dyspnea	C0039070-C0013404	0.2	0.15	10	0.14126	0.021189
Furosemide	Chills	C0016860-C0085593	0.2	0.15	11	0.14123	0.0211845
Hematemesis	Gastroscopy	C0018926-C0017195	0.2	0.15	3	0.14101	0.0211515
Exanthema	Hearing Loss	C0015230-C1384666	0.12	0.15	1	0.1384	0.02076
Fistula	Tramadol	C0016169-C0040610	0.29	0.15	52	0.13715	0.0205725
Diabetes Mellitus, Type 2	Nausea	C0011860-C0027497	0.44	0.15	33	0.13636	0.020454
Cholangiopancreatography, Endoscopic Retrograde	Gastroscopy	C0008310-C0017195	0.16	0.15	1	0.13626	0.020439
Diclofenac	Edema	C0012091-C0013604	0.16	0.15	2	0.13584	0.020376
Diabetes Mellitus	Tramadol	C0011849-C0040610	0.33	0.15	90	0.13517	0.0202755
Sodium Chloride	Chills	C0037494-C0085593	0.2	0.15	6	0.13423	0.0201345
Ischemia	Tramadol	C0022116-C0040610	0.28	0.15	65	0.13005	0.0195075
Hematuria	Epinephrine	C0018965-C0014563	0.2	0.15	19	0.12915	0.0193725
Hypotension	Acetaminophen	C0020649-C0000970	0.23	0.15	13	0.12863	0.0192945
Myocardial Infarction	Furosemide	C0027051-C0016860	0.21	0.15	3	0.12858	0.019287
Furosemide	Hematoma	C0016860-C0018944	0.22	0.15	13	0.12781	0.0191715
Hematoma	Necrosis	C0018944-C0027540	0.14	0.15	1	0.12714	0.019071
Esophagitis	Heartburn	C0014868-C0018834	0.17	0.15	3	0.1253	0.018795
Angina Pectoris	Hematoma	C0002962-C0018944	0.33	0.15	15	0.12528	0.018792
Chest Pain	Propofol	C0008031-C0033487	0.13	0.15	1	0.12437	0.0186555
Syncope	Pruritus	C0039070-C0033774	0.22	0.15	10	0.12396	0.018594
Hypovolemia	Tramadol	C0546884-C0040610	0.25	0.15	9	0.12386	0.018579
Fentanyl	Acetaminophen	C0015846-C0000970	0.22	0.15	8	0.11964	0.017946
Furosemide	Abscess	C0016860-C0000833	0.2	0.15	9	0.11811	0.0177165
Reoperation	Tramadol	C0035110-C0040610	0.26	0.15	17	0.11664	0.017496
Fatigue	Vomiting	C0015672-C0042963	0.33	0.15	71	0.11489	0.0172335
Gagging	Abscess	C0016927-C0000833	0.16	0.15	9	0.11244	0.016866
Fistula	Epinephrine	C0016169-C0014563	0.23	0.15	13	0.11191	0.0167865
Hernia, Hiatal	Hemorrhage	C3489393-C0019080	0.33	0.15	19	0.11118	0.016677
Furosemide	Acetaminophen	C0016860-C0000970	0.23	0.15	10	0.11094	0.016641
Pulmonary Atelectasis	Acetaminophen	C0004144-C0000970	0.24	0.15	9	0.11071	0.0166065
Lactulose	Laparoscopy	C0022957-C0031150	0.08	0.15	1	0.10917	0.0163755
Hypersensitivity	Nausea	C0020517-C0027497	0.28	0.15	10	0.10586	0.015879
Myalgia	Nausea	C0231528-C0027497	0.29	0.15	11	0.10348	0.015522
Dehydration	Hernia	C0011175-C0019270	0.16	0.15	8	0.10207	0.0153105
Steroids	Headache	C0038317-C0018681	0.22	0.15	8	0.10113	0.0151695
Epinephrine	Death	C0014563-C0011065	0.13	0.15	1	0.10086	0.015129
Sodium Chloride	Vomiting	C0037494-C0042963	0.19	0.15	11	0.10043	0.0150645
Prolapse	Morphine	C0033377-C0026549	0.44	0.15	57	0.09643	0.0144645
Wounds and Injuries	Chest Pain	C0043251-C0008031	0.16	0.15	8	0.09583	0.0143745
Fistula	Hernia	C0016169-C0019270	0.21	0.15	15	0.09524	0.014286
Rupture	Acetaminophen	C3203359-C0000970	0.21	0.15	16	0.09505	0.0142575
Diabetes Mellitus	Hernia	C0011849-C0019270	0.18	0.15	3	0.09326	0.013989
Syncope	Epinephrine	C0039070-C0014563	0.22	0.15	12	0.0877	0.013155
Furosemide	Hernia	C0016860-C0019270	0.16	0.15	4	0.08766	0.013149
Cefuroxime	Acetaminophen	C0007562-C0000970	0.2	0.15	9	0.08357	0.0125355
Gentamicins	Headache	C0017436-C0018681	0.15	0.15	2	0.08011	0.0120165
Shock	Fever	C0036974-C0015967	0.21	0.15	7	0.07989	0.0119835
Asthma	Exanthema	C0004096-C0015230	0.21	0.15	5	0.07959	0.0119385
Wound Infection	Fever	C0043241-C0015967	0.18	0.15	2	0.07435	0.0111525
Metronidazole	Acetaminophen	C0025872-C0000970	0.21	0.15	9	0.0743	0.011145
Diabetes Mellitus	Inflammation	C0011849-C0021368	0.22	0.15	21	0.06883	0.0103245
Influenza, Human	Vomiting	C0021400-C0042963	0.25	0.15	17	0.06212	0.009318
Fatigue	Calculi	C0015672-C0006736	0.19	0.15	12	0.06122	0.009183
Diabetes Mellitus	Calculi	C0011849-C0006736	0.21	0.15	11	0.05937	0.0089055
Cholangiopancreatography, Endoscopic Retrograde	Cholestasis	C0008310-C0008370	0.29	0.15	1	0.05815	0.0087225
Hypovolemia	Inflammation	C0546884-C0021368	0.2	0.15	4	0.05753	0.0086295
Infarction	Gallstones	C0021308-C0242216	0.15	0.15	1	0.05613	0.0084195
Ischemia	Calculi	C0022116-C0006736	0.2	0.15	22	0.05425	0.0081375
Thrombosis	Inflammation	C0040053-C0021368	0.19	0.15	7	0.05372	0.008058
Appendectomy	Cough	C0003611-C0010200	0.19	0.15	21	0.05179	0.0077685
Esophagitis	Hernia, Hiatal	C0014868-C3489393	0.32	0.15	1	0.05089	0.0076335
Abdomen, Acute	Back Pain	C0000727-C0004604	0.15	0.15	2	0.0483	0.007245
Ulcer	Gallstones	C0041582-C0242216	0.14	0.15	1	0.03461	0.0051915
Appendectomy	Edema	C0003611-C0013604	0.17	0.15	18	0.03066	0.004599
Influenza, Human	Inflammation	C0021400-C0021368	0.2	0.15	7	0.01792	0.002688
Wounds and Injuries	Inflammation	C0043251-C0021368	0.19	0.15	12	0.01065	0.0015975
Pulmonary Disease, Chronic Obstructive	Abdominal Pain	C0024117-C0000737	0.33	0.15	38	0.01002	0.001503
Abdomen, Acute	Abscess	C0000727-C0000833	0.16	0.15	2	0.00749	0.0011235
Hemorrhoids	Abdominal Pain	C0019112-C0000737	0.28	0.15	19	0.00036	5.4e-05
Diabetes Mellitus, Type 2	Abdominal Pain	C0011860-C0000737	0.3	0.15	28	-0.002	-0.0003
Nitroglycerin	Abdominal Pain	C0017887-C0000737	0.38	0.15	46	-0.00861	-0.0012915
Gallstones	Laparoscopy	C0242216-C0031150	0.25	0.15	21	-0.08227	-0.0123405
Prolapse	Neoplasms	C0033377-C0027651	0.24	0.14	13	0.9369	0.131166
Stroke	Neoplasms	C0038454-C0027651	0.22	0.14	9	0.96433	0.135006
Hypersensitivity	Neoplasms	C0020517-C0027651	0.15	0.14	3	0.94073	0.131702
Colectomy	Biopsy	C0009274-C0005558	0.12	0.14	4	0.41174	0.0576436
Abscess	Death	C0000833-.Death	0.34	0.14	77	0.33666	0.0471324
Simvastatin	Weight Loss	C0074554-C0043096	0.19	0.14	9	0.31114	0.0435596
Steroids	Weight Loss	C0038317-C0043096	0.17	0.14	9	0.3083	0.043162
Diabetes Mellitus	Weight Loss	C0011849-C0043096	0.2	0.14	14	0.30763	0.0430682
Ischemia	Weight Loss	C0022116-C0043096	0.19	0.14	19	0.30252	0.0423528
Urinary Incontinence	Weight Loss	C0042024-C0043096	0.16	0.14	4	0.28978	0.0405692
Stomach Ulcer	Weight Loss	C0038358-C0043096	0.19	0.14	12	0.28921	0.0404894
Fatigue	Ostomy	C0015672-C0029473	0.18	0.14	16	0.28464	0.0398496
Ischemia	Ostomy	C0022116-C0029473	0.19	0.14	23	0.27768	0.0388752
Syncope	Ostomy	C0039070-C0029473	0.19	0.14	15	0.26057	0.0364798
Hearing Loss	Constipation	C1384666-C0009806	0.22	0.14	23	0.23235	0.032529
Polyps	Acetaminophen	C0032584-C0000970	0.21	0.14	11	0.23145	0.032403
Hearing Loss	Cough	C1384666-C0010200	0.28	0.14	56	0.22893	0.0320502
Hearing Loss	Lactulose	C1384666-C0022957	0.21	0.14	12	0.22785	0.031899
Ondansetron	Cysts	C0061851-C0010709	0.15	0.14	3	0.22716	0.0318024
Simvastatin	Lactulose	C0074554-C0022957	0.23	0.14	17	0.22285	0.031199
Fatigue	Lactulose	C0015672-C0022957	0.22	0.14	24	0.22119	0.0309666
Steroids	Cough	C0038317-C0010200	0.22	0.14	21	0.22108	0.0309512
Pain, Postoperative	Diarrhea	C0030201-C0011991	0.2	0.14	7	0.21907	0.0306698
Hearing Loss	Diarrhea	C1384666-C0011991	0.24	0.14	44	0.21819	0.0305466
Stroke	Constriction, Pathologic	C0038454-C1261287	0.19	0.14	8	0.21715	0.030401
Hematuria	Laparotomy	C0018965-C0023038	0.2	0.14	34	0.21593	0.0302302
Ischemia	Lactulose	C0022116-C0022957	0.24	0.14	43	0.21422	0.0299908
Heart Failure	Lactulose	C0018801-C0022957	0.24	0.14	14	0.21054	0.0294756
Fentanyl	Cysts	C0015846-C0010709	0.21	0.14	14	0.20985	0.029379
Simvastatin	Pneumonia	C0074554-C0032285	0.22	0.14	47	0.20628	0.0288792
Fatigue	Recurrence	C0015672-C2825055	0.21	0.14	16	0.20527	0.0287378
Diabetes Mellitus	Pneumonia	C0011849-C0032285	0.25	0.14	59	0.20277	0.0283878
Colonoscopy	Colectomy	C0009378-C0009274	0.18	0.14	1	0.20167	0.0282338
Potassium Chloride	Pneumonia	C0032825-C0032285	0.19	0.14	5	0.20093	0.0281302
Heart Failure	Diarrhea	C0018801-C0011991	0.28	0.14	36	0.20088	0.0281232
Heart Failure	Cysts	C0018801-C0010709	0.24	0.14	19	0.19796	0.0277144
Pulmonary Disease, Chronic Obstructive	Edema	C0024117-C0013604	0.29	0.14	47	0.19432	0.0272048
Gastroscopy	Pain, Postoperative	C0017195-C0030201	0.12	0.14	1	0.19318	0.0270452
Hearing Loss	Gastroscopy	C1384666-C0017195	0.19	0.14	20	0.1923	0.026922
Urinary Incontinence	Diarrhea	C0042024-C0011991	0.23	0.14	39	0.19182	0.0268548
Stomach Ulcer	Diarrhea	C0038358-C0011991	0.28	0.14	45	0.19125	0.026775
Sodium Chloride	Pneumonia	C0037494-C0032285	0.19	0.14	8	0.19016	0.0266224
Shock	Cough	C0036974-C0010200	0.21	0.14	5	0.18936	0.0265104
Urinary Incontinence	Cysts	C0042024-C0010709	0.21	0.14	27	0.1889	0.026446
Gentamicins	Cysts	C0017436-C0010709	0.21	0.14	8	0.18639	0.0260946
Fatigue	Gastroscopy	C0015672-C0017195	0.21	0.14	15	0.18563	0.0259882
Diabetes Mellitus	Gastroscopy	C0011849-C0017195	0.22	0.14	22	0.18378	0.0257292
Hematuria	Dizziness	C0018965-C0012833	0.2	0.14	21	0.18358	0.0257012
Gastritis	Diarrhea	C0017152-C0011991	0.29	0.14	59	0.1797	0.025158
Stroke	Hypertension	C0038454-C0020538	0.11	0.14	2	0.17952	0.0251328
Metoprolol	Edema	C0025859-C0013604	0.18	0.14	5	0.17832	0.0249648
Paresis	Hypertension	C0030552-C0020538	0.15	0.14	3	0.17789	0.0249046
Heart Failure	Anemia	C0018801-C0002871	0.2	0.14	11	0.17783	0.0248962
Pruritus	Norepinephrine	C0033774-C0028351	0.13	0.14	3	0.1773	0.024822
Systolic Murmurs	Edema	C0232257-C0013604	0.28	0.14	17	0.17628	0.0246792
Nitroglycerin	Edema	C0017887-C0013604	0.36	0.14	52	0.17569	0.0245966
Angina Pectoris	Gastroscopy	C0002962-C0017195	0.33	0.14	41	0.17564	0.0245896
Heart Failure	Gastroscopy	C0018801-C0017195	0.22	0.14	19	0.17499	0.0244986
Esophagitis	Edema	C0014868-C0013604	0.31	0.14	48	0.1749	0.024486
Infarction	Drainage	C0021308-C0013103	0.18	0.14	9	0.17367	0.0243138
Cefotaxime	Pneumonia	C0007554-C0032285	0.16	0.14	1	0.17307	0.0242298
Hydrothorax	Pruritus	C0020312-C0033774	0.17	0.14	8	0.17137	0.0239918
Hematuria	Prednisolone	C0018965-C0032950	0.16	0.14	4	0.16827	0.0235578
Anemia	Stomach Ulcer	C0002871-C0038358	0.14	0.14	1	0.1682	0.023548
Drainage	Prednisolone	C0013103-C0032950	0.13	0.14	1	0.16559	0.0231826
Diabetes Mellitus	Dizziness	C0011849-C0012833	0.22	0.14	14	0.16436	0.0230104
Melena	Back Pain	C0025222-C0004604	0.17	0.14	9	0.16288	0.0228032
Melena	Dizziness	C0025222-C0012833	0.17	0.14	10	0.16272	0.0227808
Loperamide	Hemorrhage	C0023992-C0019080	0.18	0.14	1	0.16188	0.0226632
Pulmonary Disease, Chronic Obstructive	Hemorrhage	C0024117-C0019080	0.34	0.14	50	0.15985	0.022379
Furosemide	Back Pain	C0016860-C0004604	0.19	0.14	10	0.15891	0.0222474
Furosemide	Dyspnea	C0016860-C0013404	0.2	0.14	8	0.15788	0.0221032
Hypotension	Drainage	C0020649-C0013103	0.17	0.14	10	0.15753	0.0220542
Anemia	Gastritis	C0002871-C0017152	0.16	0.14	1	0.15664	0.0219296
Myocardial Infarction	Sepsis	C0027051-C0243026	0.21	0.14	22	0.15652	0.0219128
Fistula	Hydrothorax	C0016169-C0020312	0.19	0.14	4	0.15606	0.0218484
Heart Failure	Back Pain	C0018801-C0004604	0.21	0.14	11	0.15572	0.0218008
Ondansetron	Tramadol	C0061851-C0040610	0.16	0.14	9	0.15558	0.0217812
Hydrothorax	Exanthema	C0020312-C0015230	0.19	0.14	10	0.15506	0.0217084
Hematuria	Ulcer	C0018965-C0041582	0.15	0.14	7	0.15483	0.0216762
Hematuria	Tramadol	C0018965-C0040610	0.3	0.14	83	0.15439	0.0216146
Anemia	Cefuroxime	C0002871-C0007562	0.18	0.14	1	0.15365	0.021511
Cystitis	Constipation	C0010692-C0009806	0.18	0.14	12	0.15362	0.0215068
Hematuria	Hematoma	C0018965-C0018944	0.21	0.14	23	0.15264	0.0213696
Dyspnea	Gagging	C0013404-C0016927	0.15	0.14	8	0.15222	0.0213108
Pulmonary Disease, Chronic Obstructive	Infarction	C0024117-C0021308	0.19	0.14	7	0.15216	0.0213024
Ulcer	Drainage	C0041582-C0013103	0.18	0.14	9	0.15215	0.021301
Cholangiopancreatography, Endoscopic Retrograde	Edema	C0008310-C0013604	0.25	0.14	23	0.15176	0.0212464
Ascites	Fever	C0003962-C0015967	0.22	0.14	14	0.15094	0.0211316
Dehydration	Hypotension	C0011175-C0020649	0.18	0.14	2	0.1498	0.020972
Pulmonary Embolism	Dyspnea	C0034065-C0013404	0.2	0.14	7	0.14875	0.020825
Steroids	Morphine	C0038317-C0026549	0.3	0.14	32	0.1484	0.020776
Fistula	Pruritus	C0016169-C0033774	0.2	0.14	11	0.14817	0.0207438
Chest Pain	Necrosis	C0008031-C0027540	0.13	0.14	1	0.14774	0.0206836
Infarction	Hypovolemia	C0021308-C0546884	0.17	0.14	3	0.14582	0.0204148
Heart Failure	Hydrothorax	C0018801-C0020312	0.19	0.14	9	0.14529	0.0203406
Pulmonary Disease, Chronic Obstructive	Morphine	C0024117-C0026549	0.4	0.14	54	0.14277	0.0199878
Infarction	Pulmonary Embolism	C0021308-C0034065	0.17	0.14	1	0.14239	0.0199346
Dehydration	Hematoma	C0011175-C0018944	0.19	0.14	10	0.14223	0.0199122
Norepinephrine	Reoperation	C0028351-C0035110	0.23	0.14	1	0.14148	0.0198072
Gagging	Sepsis	C0016927-C0243026	0.17	0.14	9	0.13997	0.0195958
Dyspnea	Nitroglycerin	C0013404-C0017887	0.14	0.14	1	0.13989	0.0195846
Simvastatin	Tachycardia	C0074554-C0039231	0.21	0.14	16	0.13972	0.0195608
Thrombosis	Chest Pain	C0040053-C0008031	0.14	0.14	4	0.13889	0.0194446
Simvastatin	Tramadol	C0074554-C0040610	0.31	0.14	56	0.13868	0.0194152
Reoperation	Chest Pain	C0035110-C0008031	0.16	0.14	3	0.13549	0.0189686
Fistula	Hematoma	C0016169-C0018944	0.2	0.14	12	0.1354	0.018956
Furosemide	Hypotension	C0016860-C0020649	0.21	0.14	10	0.13538	0.0189532
Gagging	Pruritus	C0016927-C0033774	0.15	0.14	8	0.13492	0.0188888
Potassium Chloride	Tachycardia	C0032825-C0039231	0.18	0.14	6	0.13437	0.0188118
Myocardial Infarction	Diabetes Mellitus	C0027051-C0011849	0.17	0.14	1	0.13418	0.0187852
Drainage	Acetaminophen	C0013103-C0000970	0.2	0.14	10	0.13308	0.0186312
Dehydration	Abscess	C0011175-C0000833	0.16	0.14	4	0.13252	0.0185528
Fatigue	Exanthema	C0015672-C0015230	0.21	0.14	14	0.13173	0.0184422
Pulmonary Atelectasis	Tramadol	C0004144-C0040610	0.25	0.14	13	0.12933	0.0181062
Infarction	Gastritis	C0021308-C0017152	0.15	0.14	1	0.12715	0.017801
Abscess	Fatigue	C0000833-C0015672	0.13	0.14	1	0.12556	0.0175784
Gagging	Tachycardia	C0016927-C0039231	0.2	0.14	15	0.12494	0.0174916
Furosemide	Exanthema	C0016860-C0015230	0.18	0.14	9	0.12428	0.0173992
Infarction	Cefuroxime	C0021308-C0007562	0.18	0.14	3	0.12416	0.0173824
Esophagitis	Morphine	C0014868-C0026549	0.42	0.14	48	0.12335	0.017269
Gagging	Hematoma	C0016927-C0018944	0.19	0.14	8	0.12215	0.017101
Hearing Loss	Vomiting	C1384666-C0042963	0.33	0.14	69	0.12155	0.017017
Jaundice	Vomiting	C0022346-C0042963	0.27	0.14	24	0.12057	0.0168798
Tachycardia	Urinary Incontinence	C0039231-C0042024	0.11	0.14	1	0.11835	0.016569
Chills	Propofol	C0085593-C0033487	0.11	0.14	1	0.1172	0.016408
Ischemia	Heart Failure	C0022116-C0018801	0.22	0.14	4	0.11499	0.0160986
Influenza, Human	Hemorrhage	C0021400-C0019080	0.25	0.14	17	0.1139	0.015946
Cystitis	Gastroscopy	C0010692-C0017195	0.16	0.14	13	0.11357	0.0158998
Syncope	Ulcer	C0039070-C0041582	0.17	0.14	13	0.11338	0.0158732
Syncope	Tramadol	C0039070-C0040610	0.31	0.14	83	0.11294	0.0158116
Cefuroxime	Drainage	C0007562-C0013103	0.15	0.14	2	0.11247	0.0157458
Syncope	Hematoma	C0039070-C0018944	0.23	0.14	29	0.11119	0.0155666
Heartburn	Metronidazole	C0018834-C0025872	0.16	0.14	1	0.10744	0.0150416
Wounds and Injuries	Back Pain	C0043251-C0004604	0.19	0.14	5	0.10634	0.0148876
Pulmonary Disease, Chronic Obstructive	Fever	C0024117-C0015967	0.32	0.14	51	0.10598	0.0148372
Furosemide	Epinephrine	C0016860-C0014563	0.18	0.14	7	0.10432	0.0146048
Abdomen, Acute	Cough	C0000727-C0010200	0.23	0.14	21	0.10419	0.0145866
Pruritus	Metronidazole	C0033774-C0025872	0.14	0.14	6	0.10395	0.014553
Hematoma	Propofol	C0018944-C0033487	0.12	0.14	1	0.10378	0.0145292
Fistula	Headache	C0016169-C0018681	0.2	0.14	24	0.10245	0.014343
Cefuroxime	Tramadol	C0007562-C0040610	0.2	0.14	14	0.1022	0.014308
Hydronephrosis	Fever	C0020295-C0015967	0.23	0.14	2	0.10209	0.0142926
Prolapse	Nausea	C0033377-C0027497	0.41	0.14	35	0.10203	0.0142842
Hernia, Hiatal	Nausea	C3489393-C0027497	0.39	0.14	20	0.09971	0.0139594
Melena	Headache	C0025222-C0018681	0.15	0.14	6	0.09883	0.0138362
Gagging	Epinephrine	C0016927-C0014563	0.17	0.14	7	0.09866	0.0138124
Pulmonary Embolism	Fever	C0034065-C0015967	0.23	0.14	17	0.0962	0.013468
Stomach Ulcer	Vomiting	C0038358-C0042963	0.33	0.14	68	0.09461	0.0132454
Cystitis	Back Pain	C0010692-C0004604	0.17	0.14	12	0.0943	0.013202
Angina Pectoris	Headache	C0002962-C0018681	0.24	0.14	8	0.09233	0.0129262
Wounds and Injuries	Morphine	C0043251-C0026549	0.35	0.14	35	0.08956	0.0125384
Esophagitis	Vomiting	C0014868-C0042963	0.36	0.14	43	0.08865	0.012411
Anemia	Peritonitis	C0002871-C0031154	0.16	0.14	7	0.08681	0.0121534
Esophagitis	Fever	C0014868-C0015967	0.33	0.14	43	0.08655	0.012117
Pulmonary Embolism	Headache	C0034065-C0018681	0.18	0.14	7	0.08573	0.0120022
Propofol	Vomiting	C0033487-C0042963	0.2	0.14	11	0.0834	0.011676
Stomach Ulcer	Headache	C0038358-C0018681	0.21	0.14	10	0.08204	0.0114856
Urticaria	Fever	C0042109-C0015967	0.19	0.14	7	0.0809	0.011326
Rupture	Headache	C3203359-C0018681	0.2	0.14	14	0.07898	0.0110572
Exanthema	Influenza, Human	C0015230-C0021400	0.14	0.14	1	0.07897	0.0110558
Pruritus	Cystitis	C0033774-C0010692	0.12	0.14	1	0.07598	0.0106372
Paresis	Headache	C0030552-C0018681	0.21	0.14	9	0.07496	0.0104944
Simvastatin	Inflammation	C0074554-C0021368	0.19	0.14	14	0.07234	0.0101276
Syncope	Hernia	C0039070-C0019270	0.19	0.14	12	0.07104	0.0099456
Fatigue	Inflammation	C0015672-C0021368	0.22	0.14	37	0.07068	0.0098952
Steroids	Inflammation	C0038317-C0021368	0.19	0.14	10	0.0695	0.00973
Hearing Loss	Calculi	C1384666-C0006736	0.18	0.14	13	0.06789	0.0095046
Melena	Inflammation	C0025222-C0021368	0.19	0.14	9	0.0672	0.009408
Cystitis	Tachycardia	C0010692-C0039231	0.16	0.14	11	0.066	0.00924
Gastritis	Hernia	C0017152-C0019270	0.18	0.14	12	0.06328	0.0088592
Furosemide	Inflammation	C0016860-C0021368	0.2	0.14	13	0.06323	0.0088522
Necrosis	Inflammation	C0027540-C0021368	0.2	0.14	9	0.06256	0.0087584
Hernia, Hiatal	Esophagitis	C3489393-C0014868	0.12	0.14	1	0.05089	0.0071246
Wounds and Injuries	Headache	C0043251-C0018681	0.22	0.14	20	0.04229	0.0059206
Appendectomy	Diarrhea	C0003611-C0011991	0.15	0.14	20	0.04105	0.005747
Syncope	Calculi	C0039070-C0006736	0.2	0.14	15	0.03714	0.0051996
Gallstones	Tramadol	C0242216-C0040610	0.3	0.14	65	0.03416	0.0047824
Cystitis	Headache	C0010692-C0018681	0.17	0.14	14	0.03026	0.0042364
Hernia, Inguinal	Hernia	C0019294-C0019270	0.22	0.14	3	0.02952	0.0041328
Gastritis	Calculi	C0017152-C0006736	0.24	0.14	14	0.02939	0.0041146
Laparoscopy	Tramadol	C0031150-C0040610	0.26	0.14	54	0.025	0.0035
Dehydration	Abdominal Pain	C0011175-C0000737	0.17	0.14	8	0.02379	0.0033306
Abdomen, Acute	Tachycardia	C0000727-C0039231	0.16	0.14	7	0.01999	0.0027986
Exanthema	Laparoscopy	C0015230-C0031150	0.14	0.14	18	0.01972	0.0027608
Gagging	Peritonitis	C0016927-C0031154	0.14	0.14	4	0.01783	0.0024962
Cystitis	Inflammation	C0010692-C0021368	0.21	0.14	13	-0.00138	-0.0001932
Urinary Incontinence	Abdominal Pain	C0042024-C0000737	0.28	0.14	47	-0.00287	-0.0004018
Cefuroxime	Peritonitis	C0007562-C0031154	0.14	0.14	3	-0.00387	-0.0005418
Cholestasis	Abdominal Pain	C0008370-C0000737	0.15	0.14	2	-0.00825	-0.001155
Respiratory Sounds	Abdominal Pain	C0035234-C0000737	0.18	0.14	2	-0.01912	-0.0026768
Muscle Cramp	Abdominal Pain	C0026821-C0000737	0.18	0.14	6	-0.03402	-0.0047628
Hernia, Hiatal	Abdominal Pain	C3489393-C0000737	0.28	0.14	17	-0.03864	-0.0054096
Abdomen, Acute	Inflammation	C0000727-C0021368	0.21	0.14	13	-0.04739	-0.0066346
Appendicitis	Inflammation	C0003615-C0021368	0.19	0.14	18	-0.10352	-0.0144928
Appendicitis	Appendectomy	C0003615-C0003611	0.26	0.14	35	-0.21207	-0.0296898
Paresis	Neoplasms	C0030552-C0027651	0.23	0.13	10	0.96271	0.125152
Ascites	Neoplasm Metastasis	C0003962-C0027627	0.12	0.13	6	0.5943	0.077259
Dyspnea	Neoplasm Metastasis	C0013404-C0027627	0.15	0.13	28	0.58888	0.0765544
Hematuria	Neoplasm Metastasis	C0018965-C0027627	0.16	0.13	14	0.57352	0.0745576
Dehydration	Neoplasm Metastasis	C0011175-C0027627	0.09	0.13	1	0.56311	0.0732043
Ascites	Biopsy	C0003962-C0005558	0.13	0.13	6	0.47033	0.0611429
Lactulose	Death	C0022957-.Death	0.53	0.13	626	0.43229	0.0561977
Heart Failure	Biopsy	C0018801-C0005558	0.21	0.13	22	0.42153	0.0547989
Recurrence	Death	C2825055-.Death	0.4	0.13	310	0.41637	0.0541281
Hemorrhoids	Biopsy	C0019112-C0005558	0.24	0.13	10	0.41571	0.0540423
Thrombosis	Biopsy	C0040053-C0005558	0.18	0.13	11	0.41521	0.0539773
Reoperation	Biopsy	C0035110-C0005558	0.16	0.13	13	0.4118	0.053534
Gentamicins	Biopsy	C0017436-C0005558	0.12	0.13	4	0.40997	0.0532961
Ileus	Death	C1258215-.Death	0.41	0.13	367	0.40121	0.0521573
Cholangiopancreatography, Endoscopic Retrograde	Biopsy	C0008310-C0005558	0.17	0.13	7	0.3828	0.049764
Influenza, Human	Biopsy	C0021400-C0005558	0.17	0.13	7	0.37941	0.0493233
Prolapse	Biopsy	C0033377-C0005558	0.24	0.13	12	0.37902	0.0492726
Infarction	Death	C0021308-.Death	0.5	0.13	1075	0.37008	0.0481104
Chills	Death	C0085593-.Death	0.4	0.13	332	0.35979	0.0467727
Hematuria	Ostomy	C0018965-C0029473	0.17	0.13	25	0.30202	0.0392626
Syncope	Weight Loss	C0039070-C0043096	0.18	0.13	22	0.28541	0.0371033
Necrosis	Ostomy	C0027540-C0029473	0.14	0.13	12	0.27652	0.0359476
Polyps	Sepsis	C0032584-C0243026	0.18	0.13	1	0.26615	0.0345995
Hematuria	Polyps	C0018965-C0032584	0.11	0.13	1	0.26303	0.0341939
Polyps	Hematuria	C0032584-C0018965	0.15	0.13	1	0.26303	0.0341939
Adenoma	Hypertension	C0001430-C0020538	0.17	0.13	3	0.25204	0.0327652
Hematuria	Constipation	C0018965-C0009806	0.23	0.13	46	0.24306	0.0315978
Drainage	Constipation	C0013103-C0009806	0.17	0.13	18	0.24038	0.0312494
Ascites	Edema	C0003962-C0013604	0.23	0.13	11	0.23929	0.0311077
Hematuria	Lactulose	C0018965-C0022957	0.21	0.13	32	0.23856	0.0310128
Necrosis	Constriction, Pathologic	C0027540-C1261287	0.17	0.13	9	0.23475	0.0305175
Pain, Postoperative	Cough	C0030201-C0010200	0.27	0.13	8	0.22981	0.0298753
Colonoscopy	Hearing Loss	C0009378-C1384666	0.13	0.13	1	0.22878	0.0297414
Thrombosis	Constriction, Pathologic	C0040053-C1261287	0.16	0.13	7	0.22591	0.0293683
Simvastatin	Cough	C0074554-C0010200	0.35	0.13	95	0.22392	0.0291096
Diabetes Mellitus	Constipation	C0011849-C0009806	0.26	0.13	43	0.22383	0.0290979
Hematuria	Recurrence	C0018965-C2825055	0.22	0.13	36	0.22264	0.0289432
Stomach Ulcer	Constriction, Pathologic	C0038358-C1261287	0.23	0.13	19	0.22261	0.0289393
Fistula	Lactulose	C0016169-C0022957	0.18	0.13	12	0.22132	0.0287716
Necrosis	Cough	C0027540-C0010200	0.24	0.13	21	0.21414	0.0278382
Constipation	Hypovolemia	C0009806-C0546884	0.11	0.13	1	0.21253	0.0276289
Fatigue	Diarrhea	C0015672-C0011991	0.26	0.13	53	0.21152	0.0274976
Simvastatin	Cysts	C0074554-C0010709	0.22	0.13	20	0.21026	0.0273338
Fistula	Cysts	C0016169-C0010709	0.23	0.13	49	0.20873	0.0271349
Simvastatin	Recurrence	C0074554-C2825055	0.17	0.13	9	0.20693	0.0269009
Pulmonary Embolism	Cough	C0034065-C0010200	0.21	0.13	11	0.20567	0.0267371
Fistula	Recurrence	C0016169-C2825055	0.23	0.13	28	0.2054	0.026702
Gastroscopy	Ondansetron	C0017195-C0061851	0.14	0.13	3	0.20419	0.0265447
Anemia	Drainage	C0002871-C0013103	0.18	0.13	6	0.20316	0.0264108
Hematuria	Gastroscopy	C0018965-C0017195	0.2	0.13	29	0.203	0.02639
Urinary Incontinence	Cough	C0042024-C0010200	0.26	0.13	44	0.20256	0.0263328
Recurrence	Melena	C2825055-C0025222	0.11	0.13	1	0.20178	0.0262314
Angina Pectoris	Diarrhea	C0002962-C0011991	0.38	0.13	147	0.20153	0.0261989
Furosemide	Cysts	C0016860-C0010709	0.23	0.13	14	0.20115	0.0261495
Lactulose	Gentamicins	C0022957-C0017436	0.13	0.13	1	0.19898	0.0258674
Fistula	Laparotomy	C0016169-C0023038	0.22	0.13	37	0.19869	0.0258297
Ischemia	Recurrence	C0022116-C2825055	0.18	0.13	13	0.1983	0.025779
Syncope	Colonoscopy	C0039070-C0009378	0.18	0.13	11	0.19803	0.0257439
Furosemide	Recurrence	C0016860-C2825055	0.19	0.13	6	0.19781	0.0257153
Hypovolemia	Cysts	C0546884-C0010709	0.22	0.13	8	0.19545	0.0254085
Angina Pectoris	Pneumonia	C0002962-C0032285	0.33	0.13	77	0.19463	0.0253019
Myocardial Infarction	Ileus	C0027051-C1258215	0.18	0.13	43	0.19353	0.0251589
Gagging	Pneumonia	C0016927-C0032285	0.2	0.13	13	0.19151	0.0248963
Hypovolemia	Pneumonia	C0546884-C0032285	0.25	0.13	11	0.19147	0.0248911
Furosemide	Laparotomy	C0016860-C0023038	0.19	0.13	15	0.19111	0.0248443
Gastritis	Cough	C0017152-C0010200	0.33	0.13	71	0.19044	0.0247572
Prolapse	Constriction, Pathologic	C0033377-C1261287	0.21	0.13	7	0.18972	0.0246636
Anemia	Fatigue	C0002871-C0015672	0.16	0.13	1	0.18847	0.0245011
Gagging	Laparotomy	C0016927-C0023038	0.18	0.13	19	0.18544	0.0241072
Syncope	Cysts	C0039070-C0010709	0.26	0.13	56	0.18453	0.0239889
Wounds and Injuries	Constriction, Pathologic	C0043251-C1261287	0.18	0.13	10	0.18285	0.0237705
Pulmonary Atelectasis	Ileus	C0004144-C1258215	0.16	0.13	11	0.18242	0.0237146
Syncope	Recurrence	C0039070-C2825055	0.2	0.13	19	0.18119	0.0235547
Stomach Ulcer	Edema	C0038358-C0013604	0.3	0.13	52	0.18087	0.0235131
Syncope	Pneumonia	C0039070-C0032285	0.24	0.13	63	0.18055	0.0234715
Drainage	Dyspnea	C0013103-C0013404	0.14	0.13	3	0.18003	0.0234039
Anemia	Death	C0002871-C0011065	0.16	0.13	1	0.17756	0.0230828
Hypovolemia	Ileus	C0546884-C1258215	0.17	0.13	7	0.17695	0.0230035
Dyspnea	Hypotension	C0013404-C0020649	0.22	0.13	20	0.17557	0.0228241
Anemia	Gagging	C0002871-C0016927	0.18	0.13	10	0.17535	0.0227955
Asthma	Constipation	C0004096-C0009806	0.29	0.13	63	0.17354	0.0225602
Propofol	Pneumonia	C0033487-C0032285	0.25	0.13	7	0.17313	0.0225069
Hearing Loss	Back Pain	C1384666-C0004604	0.17	0.13	8	0.17303	0.0224939
Dyspnea	Dehydration	C0013404-C0011175	0.19	0.13	15	0.1723	0.022399
Heartburn	Sepsis	C0018834-C0243026	0.18	0.13	40	0.17202	0.0223626
Hydrothorax	Chills	C0020312-C0085593	0.2	0.13	16	0.17202	0.0223626
Hematuria	Sepsis	C0018965-C0243026	0.21	0.13	39	0.17046	0.0221598
Influenza, Human	Cough	C0021400-C0010200	0.22	0.13	12	0.1695	0.022035
Simvastatin	Back Pain	C0074554-C0004604	0.2	0.13	22	0.16803	0.0218439
Heartburn	Drainage	C0018834-C0013103	0.17	0.13	14	0.16623	0.0216099
Hematuria	Chills	C0018965-C0085593	0.21	0.13	33	0.16606	0.0215878
Urinary Incontinence	Gastroscopy	C0042024-C0017195	0.19	0.13	10	0.16593	0.0215709
Hematuria	Pruritus	C0018965-C0033774	0.19	0.13	15	0.16541	0.0215033
Fatigue	Dyspnea	C0015672-C0013404	0.2	0.13	16	0.16534	0.0214942
Anemia	Rupture	C0002871-C3203359	0.15	0.13	1	0.16513	0.0214669
Norepinephrine	Hematoma	C0028351-C0018944	0.19	0.13	9	0.16453	0.0213889
Diabetes Mellitus	Back Pain	C0011849-C0004604	0.22	0.13	18	0.16451	0.0213863
Syncope	Anemia	C0039070-C0002871	0.19	0.13	9	0.16439	0.0213707
Osteoarthritis	Hypertension	C0029408-C0020538	0.15	0.13	4	0.16433	0.0213629
Fistula	Norepinephrine	C0016169-C0028351	0.19	0.13	6	0.16199	0.0210587
Heartburn	Hypotension	C0018834-C0020649	0.17	0.13	8	0.16177	0.0210301
Prednisolone	Hypotension	C0032950-C0020649	0.17	0.13	7	0.16113	0.0209469
Ischemia	Back Pain	C0022116-C0004604	0.19	0.13	18	0.1594	0.020722
Asthma	Diarrhea	C0004096-C0011991	0.32	0.13	105	0.15938	0.0207194
Pulmonary Atelectasis	Back Pain	C0004144-C0004604	0.2	0.13	9	0.15868	0.0206284
Dehydration	Prednisolone	C0011175-C0032950	0.14	0.13	1	0.15786	0.0205218
Erythema	Edema	C0041834-C0013604	0.18	0.13	6	0.15643	0.0203359
Chest Pain	Pressure Ulcer	C0008031-C0011127	0.15	0.13	1	0.15626	0.0203138
Angina Pectoris	Dizziness	C0002962-C0012833	0.28	0.13	20	0.15622	0.0203086
Infarction	Melena	C0021308-C0025222	0.18	0.13	8	0.15549	0.0202137
Angina Pectoris	Dyspnea	C0002962-C0013404	0.28	0.13	22	0.15535	0.0201955
Cefuroxime	Ileus	C0007562-C1258215	0.13	0.13	10	0.15528	0.0201864
Dehydration	Pruritus	C0011175-C0033774	0.16	0.13	8	0.155	0.02015
Hearing Loss	Pruritus	C1384666-C0033774	0.16	0.13	1	0.15471	0.0201123
Prednisolone	Myocardial Infarction	C0032950-C0027051	0.1	0.13	1	0.15433	0.0200629
Sepsis	Pressure Ulcer	C0243026-C0011127	0.21	0.13	5	0.15349	0.0199537
Gagging	Back Pain	C0016927-C0004604	0.18	0.13	11	0.15325	0.0199225
Ascites	Vomiting	C0003962-C0042963	0.19	0.13	11	0.15304	0.0198952
Chest Pain	Potassium Chloride	C0008031-C0032825	0.14	0.13	3	0.15217	0.0197821
Drainage	Tramadol	C0013103-C0040610	0.25	0.13	34	0.15171	0.0197223
Heartburn	Fistula	C0018834-C0016169	0.13	0.13	1	0.15167	0.0197171
Myocardial Infarction	Pruritus	C0027051-C0033774	0.19	0.13	22	0.15147	0.0196911
Dyspnea	Acetaminophen	C0013404-C0000970	0.24	0.13	69	0.15112	0.0196456
Cystitis	Cough	C0010692-C0010200	0.23	0.13	32	0.1502	0.019526
Pulmonary Embolism	Back Pain	C0034065-C0004604	0.19	0.13	3	0.14978	0.0194714
Hematuria	Exanthema	C0018965-C0015230	0.2	0.13	30	0.1491	0.019383
Pulmonary Disease, Chronic Obstructive	Chest Pain	C0024117-C0008031	0.21	0.13	17	0.14905	0.0193765
Urinary Incontinence	Dizziness	C0042024-C0012833	0.2	0.13	16	0.1465	0.019045
Melena	Morphine	C0025222-C0026549	0.32	0.13	41	0.1461	0.018993
Reoperation	Back Pain	C0035110-C0004604	0.19	0.13	3	0.14599	0.0189787
Infarction	Gagging	C0021308-C0016927	0.16	0.13	9	0.14586	0.0189618
Dehydration	Tachycardia	C0011175-C0039231	0.19	0.13	14	0.14502	0.0188526
Dyspnea	Epinephrine	C0013404-C0014563	0.19	0.13	28	0.14451	0.0187863
Ulcer	Dehydration	C0041582-C0011175	0.17	0.13	4	0.14442	0.0187746
Anemia	Metronidazole	C0002871-C0025872	0.18	0.13	1	0.14438	0.0187694
Back Pain	Gentamicins	C0004604-C0017436	0.13	0.13	1	0.14415	0.0187395
Rupture	Back Pain	C3203359-C0004604	0.18	0.13	14	0.14303	0.0185939
Hypotension	Fistula	C0020649-C0016169	0.16	0.13	5	0.14297	0.0185861
Hematuria	Abscess	C0018965-C0000833	0.17	0.13	18	0.14293	0.0185809
Syncope	Back Pain	C0039070-C0004604	0.23	0.13	32	0.14229	0.0184977
Dyspnea	Rupture	C0013404-C3203359	0.15	0.13	4	0.142	0.01846
Systolic Murmurs	Hemorrhage	C0232257-C0019080	0.32	0.13	17	0.1418	0.018434
Ischemia	Chills	C0022116-C0085593	0.2	0.13	23	0.14172	0.0184236
Pulmonary Atelectasis	Chills	C0004144-C0085593	0.21	0.13	13	0.141	0.01833
Stroke	Dizziness	C0038454-C0012833	0.18	0.13	5	0.14047	0.0182611
Cystitis	Diarrhea	C0010692-C0011991	0.21	0.13	17	0.13946	0.0181298
Paresis	Hemorrhage	C0030552-C0019080	0.3	0.13	25	0.13931	0.0181103
Dizziness	Paresis	C0012833-C0030552	0.13	0.13	1	0.13885	0.0180505
Norepinephrine	Rupture	C0028351-C3203359	0.2	0.13	2	0.13852	0.0180076
Fentanyl	Tramadol	C0015846-C0040610	0.17	0.13	9	0.13827	0.0179751
Fatigue	Tachycardia	C0015672-C0039231	0.2	0.13	17	0.13806	0.0179478
Pruritus	Heart Failure	C0033774-C0018801	0.11	0.13	1	0.13739	0.0178607
Chest Pain	Cataract	C0008031-C0086543	0.12	0.13	1	0.13706	0.0178178
Cystitis	Cysts	C0010692-C0010709	0.18	0.13	12	0.13654	0.0177502
Ischemia	Hypotension	C0022116-C0020649	0.2	0.13	20	0.13587	0.0176631
Stomach Ulcer	Chest Pain	C0038358-C0008031	0.18	0.13	13	0.13559	0.0176267
Gagging	Chills	C0016927-C0085593	0.19	0.13	14	0.13557	0.0176241
Gastritis	Dizziness	C0017152-C0012833	0.2	0.13	15	0.13438	0.0174694
Infarction	Systolic Murmurs	C0021308-C0232257	0.15	0.13	1	0.13412	0.0174356
Polyps	Laparoscopy	C0032584-C0031150	0.17	0.13	3	0.13365	0.0173745
Chest Pain	Gentamicins	C0008031-C0017436	0.14	0.13	1	0.13365	0.0173745
Asthma	Gastroscopy	C0004096-C0017195	0.25	0.13	28	0.13349	0.0173537
Exanthema	Simvastatin	C0015230-C0074554	0.11	0.13	1	0.13339	0.0173407
Recurrence	Cystitis	C2825055-C0010692	0.11	0.13	1	0.13321	0.0173173
Fentanyl	Exanthema	C0015846-C0015230	0.17	0.13	7	0.13298	0.0172874
Sepsis	Reoperation	C0243026-C0035110	0.14	0.13	2	0.13271	0.0172523
Thrombosis	Morphine	C0040053-C0026549	0.26	0.13	18	0.13262	0.0172406
Cefuroxime	Hemorrhage	C0007562-C0019080	0.17	0.13	10	0.13184	0.0171392
Ischemia	Ulcer	C0022116-C0041582	0.16	0.13	6	0.13049	0.0169637
Urinary Incontinence	Morphine	C0042024-C0026549	0.36	0.13	49	0.12988	0.0168844
Ulcer	Pulmonary Atelectasis	C0041582-C0004144	0.17	0.13	7	0.12978	0.0168714
Rupture	Sepsis	C3203359-C0243026	0.18	0.13	17	0.12975	0.0168675
Stomach Ulcer	Morphine	C0038358-C0026549	0.41	0.13	68	0.12932	0.0168116
Ischemia	Hematoma	C0022116-C0018944	0.25	0.13	36	0.1283	0.016679
Exanthema	Melena	C0015230-C0025222	0.12	0.13	1	0.12824	0.0166712
Heartburn	Rupture	C0018834-C3203359	0.15	0.13	5	0.1282	0.016666
Rupture	Heartburn	C3203359-C0018834	0.13	0.13	6	0.1282	0.016666
Paresis	Nausea	C0030552-C0027497	0.34	0.13	23	0.12783	0.0166179
Ischemia	Simvastatin	C0022116-C0074554	0.2	0.13	12	0.1273	0.016549
Fentanyl	Abscess	C0015846-C0000833	0.21	0.13	9	0.12681	0.0164853
Ulcer	Death	C0041582-C0011065	0.16	0.13	1	0.12654	0.0164502
Fentanyl	Pulmonary Atelectasis	C0015846-C0004144	0.2	0.13	4	0.12617	0.0164021
Ischemia	Exanthema	C0022116-C0015230	0.21	0.13	19	0.12477	0.0162201
Rupture	Pruritus	C3203359-C0033774	0.18	0.13	15	0.1247	0.016211
Norepinephrine	Hernia	C0028351-C0019270	0.15	0.13	3	0.12437	0.0161681
Pain, Postoperative	Vomiting	C0030201-C0042963	0.19	0.13	8	0.12244	0.0159172
Propofol	Sepsis	C0033487-C0243026	0.21	0.13	6	0.1216	0.015808
Heart Failure	Exanthema	C0018801-C0015230	0.2	0.13	9	0.12109	0.0157417
Pain, Postoperative	Fever	C0030201-C0015967	0.21	0.13	8	0.12034	0.0156442
Hematuria	Headache	C0018965-C0018681	0.22	0.13	38	0.11969	0.0155597
Rupture	Hypotension	C3203359-C0020649	0.16	0.13	1	0.1195	0.015535
Gagging	Exanthema	C0016927-C0015230	0.17	0.13	10	0.11861	0.0154193
Jaundice	Fever	C0022346-C0015967	0.26	0.13	21	0.11848	0.0154024
Gallstones	Lactulose	C0242216-C0022957	0.16	0.13	7	0.11834	0.0153842
Cholangiopancreatography, Endoscopic Retrograde	Hemorrhage	C0008310-C0019080	0.28	0.13	24	0.11728	0.0152464
Simvastatin	Vomiting	C0074554-C0042963	0.41	0.13	108	0.11655	0.0151515
Fistula	Vomiting	C0016169-C0042963	0.28	0.13	60	0.11502	0.0149526
Heart Failure	Ischemia	C0018801-C0022116	0.16	0.13	3	0.11499	0.0149487
Reoperation	Hematoma	C0035110-C0018944	0.16	0.13	7	0.11489	0.0149357
Heart Failure	Furosemide	C0018801-C0016860	0.23	0.13	13	0.1145	0.014885
Ulcer	Rupture	C0041582-C3203359	0.16	0.13	3	0.11412	0.0148356
Back Pain	Influenza, Human	C0004604-C0021400	0.11	0.13	1	0.1136	0.014768
Prolapse	Hemorrhage	C0033377-C0019080	0.35	0.13	37	0.1135	0.014755
Prolapse	Back Pain	C0033377-C0004604	0.22	0.13	13	0.1132	0.014716
Urinary Incontinence	Exanthema	C0042024-C0015230	0.19	0.13	8	0.11203	0.0145639
Syncope	Myocardial Infarction	C0039070-C0027051	0.14	0.13	5	0.11195	0.0145535
Hypovolemia	Pulmonary Atelectasis	C0546884-C0004144	0.24	0.13	4	0.11177	0.0145301
Syncope	Exanthema	C0039070-C0015230	0.22	0.13	28	0.10765	0.0139945
Heart Failure	Vomiting	C0018801-C0042963	0.29	0.13	51	0.10424	0.0135512
Cefuroxime	Hematoma	C0007562-C0018944	0.15	0.13	6	0.10045	0.0130585
Reoperation	Vomiting	C0035110-C0042963	0.21	0.13	18	0.09451	0.0122863
Hydrothorax	Inflammation	C0020312-C0021368	0.21	0.13	16	0.09401	0.0122213
Urinary Incontinence	Fever	C0042024-C0015967	0.28	0.13	52	0.09309	0.0121017
Stomach Ulcer	Fever	C0038358-C0015967	0.33	0.13	47	0.09252	0.0120276
Tachycardia	Tachycardia, Sinus	C0039231-C0039239	0.16	0.13	1	0.0924	0.012012
Gentamicins	Fever	C0017436-C0015967	0.13	0.13	1	0.09058	0.0117754
Rupture	Epinephrine	C3203359-C0014563	0.21	0.13	11	0.08844	0.0114972
Ischemia	Hernia	C0022116-C0019270	0.19	0.13	15	0.08815	0.0114595
Hematuria	Inflammation	C0018965-C0021368	0.22	0.13	43	0.08805	0.0114465
Gastritis	Vomiting	C0017152-C0042963	0.32	0.13	70	0.08306	0.0107978
Urinary Incontinence	Headache	C0042024-C0018681	0.2	0.13	21	0.08261	0.0107393
Abdomen, Acute	Laparotomy	C0000727-C0023038	0.19	0.13	13	0.08049	0.0104637
Hematuria	Calculi	C0018965-C0006736	0.19	0.13	25	0.07859	0.0102167
Laparoscopy	Ileus	C0031150-C1258215	0.11	0.13	6	0.07809	0.0101517
Cefuroxime	Epinephrine	C0007562-C0014563	0.17	0.13	6	0.07696	0.0100048
Stroke	Headache	C0038454-C0018681	0.17	0.13	6	0.07658	0.0099554
Cystitis	Pruritus	C0010692-C0033774	0.15	0.13	1	0.07598	0.0098774
Wounds and Injuries	Hematoma	C0043251-C0018944	0.2	0.13	15	0.07524	0.0097812
Reoperation	Hernia	C0035110-C0019270	0.18	0.13	9	0.07473	0.0097149
Esophagitis	Gastritis	C0014868-C0017152	0.13	0.13	1	0.07454	0.0096902
Gastritis	Headache	C0017152-C0018681	0.23	0.13	24	0.07049	0.0091637
Epinephrine	Metronidazole	C0014563-C0025872	0.15	0.13	15	0.06769	0.0087997
Ischemia	Inflammation	C0022116-C0021368	0.21	0.13	27	0.06372	0.0082836
Asthma	Vomiting	C0004096-C0042963	0.48	0.13	143	0.06274	0.0081562
Cefuroxime	Hernia	C0007562-C0019270	0.14	0.13	6	0.06029	0.0078377
Norepinephrine	Peritonitis	C0028351-C0031154	0.14	0.13	3	0.0602	0.007826
Influenza, Human	Fever	C0021400-C0015967	0.2	0.13	8	0.06003	0.0078039
Cystitis	Exanthema	C0010692-C0015230	0.17	0.13	8	0.05967	0.0077571
Sodium Chloride	Inflammation	C0037494-C0021368	0.17	0.13	8	0.05622	0.0073086
Pulmonary Atelectasis	Calculi	C0004144-C0006736	0.13	0.13	1	0.05354	0.0069602
Headache	Hypersensitivity	C0018681-C0020517	0.12	0.13	1	0.05298	0.0068874
Reoperation	Inflammation	C0035110-C0021368	0.18	0.13	9	0.05031	0.0065403
Abdomen, Acute	Hemorrhage	C0000727-C0019080	0.24	0.13	32	0.04859	0.0063167
Appendicitis	Cough	C0003615-C0010200	0.16	0.13	17	0.04806	0.0062478
Syncope	Inflammation	C0039070-C0021368	0.21	0.13	38	0.04661	0.0060593
Gallstones	Pruritus	C0242216-C0033774	0.15	0.13	9	0.04519	0.0058747
Esophagitis	Inflammation	C0014868-C0021368	0.23	0.13	10	0.04445	0.0057785
Gastritis	Inflammation	C0017152-C0021368	0.23	0.13	22	0.03886	0.0050518
Pruritus	Laparoscopy	C0033774-C0031150	0.11	0.13	6	0.03602	0.0046826
Laparoscopy	Pruritus	C0031150-C0033774	0.12	0.13	6	0.03602	0.0046826
Ondansetron	Abdominal Pain	C0061851-C0000737	0.13	0.13	3	0.03539	0.0046007
Peritonitis	Tramadol	C0031154-C0040610	0.26	0.13	31	0.03536	0.0045968
Gallstones	Tachycardia	C0242216-C0039231	0.16	0.13	14	0.0352	0.004576
Gallstones	Hematoma	C0242216-C0018944	0.14	0.13	1	0.03242	0.0042146
Abdomen, Acute	Chills	C0000727-C0085593	0.16	0.13	8	0.03062	0.0039806
Appendicitis	Edema	C0003615-C0013604	0.15	0.13	13	0.02694	0.0035022
Hematoma	Laparoscopy	C0018944-C0031150	0.09	0.13	2	0.02325	0.0030225
Asthma	Inflammation	C0004096-C0021368	0.25	0.13	29	0.01854	0.0024102
Peritonitis	Acetaminophen	C0031154-C0000970	0.22	0.13	14	0.01673	0.0021749
Steroids	Abdominal Pain	C0038317-C0000737	0.25	0.13	28	0.01565	0.0020345
Abscess	Abdomen, Acute	C0000833-C0000727	0.12	0.13	2	0.00749	0.0009737
Appendicitis	Hemorrhage	C0003615-C0019080	0.23	0.13	21	-0.00754	-0.0009802
Abdomen, Acute	Headache	C0000727-C0018681	0.18	0.13	7	-0.01575	-0.0020475
Prolapse	Abdominal Pain	C0033377-C0000737	0.29	0.13	31	-0.03633	-0.0047229
Appendicitis	Vomiting	C0003615-C0042963	0.21	0.13	33	-0.05932	-0.0077116
Appendectomy	Headache	C0003611-C0018681	0.14	0.13	13	-0.06816	-0.0088608
Pulmonary Disease, Chronic Obstructive	Neoplasms	C0024117-C0027651	0.24	0.12	24	0.98325	0.11799
Stomach Ulcer	Neoplasms	C0038358-C0027651	0.24	0.12	23	0.96979	0.116375
Esophagitis	Neoplasms	C0014868-C0027651	0.25	0.12	17	0.96383	0.11566
Diabetes Mellitus, Type 2	Neoplasms	C0011860-C0027651	0.26	0.12	13	0.97124	0.116549
Thrombosis	Neoplasms	C0040053-C0027651	0.15	0.12	9	0.9731	0.116772
Influenza, Human	Neoplasms	C0021400-C0027651	0.16	0.12	7	0.9373	0.112476
Necrosis	Neoplasms	C0027540-C0027651	0.12	0.12	6	0.98194	0.117833
Propofol	Neoplasms	C0033487-C0027651	0.12	0.12	2	0.95858	0.11503
Neoplasm Metastasis	Death	C0027627-.Death	0.57	0.12	2059	0.76725	0.09207
Anemia	Neoplasm Metastasis	C0002871-C0027627	0.22	0.12	35	0.61202	0.0734424
Neoplasm Metastasis	Pain, Postoperative	C0027627-C0030201	0.16	0.12	10	0.5637	0.067644
Hematoma	Neoplasm Metastasis	C0018944-C0027627	0.12	0.12	31	0.55882	0.0670584
Neoplasm Metastasis	Steroids	C0027627-C0038317	0.13	0.12	1	0.55497	0.0665964
Neoplasm Metastasis	Reoperation	C0027627-C0035110	0.12	0.12	1	0.53577	0.0642924
Adenoma	Biopsy	C0001430-C0005558	0.21	0.12	9	0.47897	0.0574764
Dehydration	Biopsy	C0011175-C0005558	0.14	0.12	9	0.43914	0.0526968
Hearing Loss	Biopsy	C1384666-C0005558	0.18	0.12	19	0.43885	0.052662
Steroids	Biopsy	C0038317-C0005558	0.16	0.12	10	0.43099	0.0517188
Ischemia	Biopsy	C0022116-C0005558	0.23	0.12	40	0.42521	0.0510252
Necrosis	Biopsy	C0027540-C0005558	0.15	0.12	12	0.42405	0.050886
Pneumonia	Death	C0032285-.Death	0.5	0.12	1329	0.41572	0.0498864
Urinary Incontinence	Biopsy	C0042024-C0005558	0.19	0.12	17	0.41247	0.0494964
Laparotomy	Death	C0023038-.Death	0.39	0.12	470	0.40966	0.0491592
Syncope	Biopsy	C0039070-C0005558	0.24	0.12	45	0.4081	0.048972
Propofol	Biopsy	C0033487-C0005558	0.15	0.12	6	0.40069	0.0480828
Back Pain	Death	C0004604-.Death	0.4	0.12	447	0.37747	0.0452964
Hernia, Hiatal	Biopsy	C3489393-C0005558	0.19	0.12	8	0.3767	0.045204
Wounds and Injuries	Biopsy	C0043251-C0005558	0.18	0.12	11	0.37215	0.044658
Tachycardia	Death	C0039231-.Death	0.45	0.12	598	0.34916	0.0418992
Hematuria	Weight Loss	C0018965-C0043096	0.19	0.12	26	0.32685	0.039222
Jaundice	Weight Loss	C0022346-C0043096	0.16	0.12	5	0.31517	0.0378204
Headache	Death	C0018681-.Death	0.29	0.12	292	0.31342	0.0376104
Weight Loss	Pressure Ulcer	C0043096-C0011127	0.14	0.12	1	0.30988	0.0371856
Fatigue	Weight Loss	C0015672-C0043096	0.17	0.12	18	0.30948	0.0371376
Heart Failure	Weight Loss	C0018801-C0043096	0.19	0.12	9	0.29884	0.0358608
Esophagitis	Weight Loss	C0014868-C0043096	0.22	0.12	19	0.28324	0.0339888
Gastritis	Weight Loss	C0017152-C0043096	0.18	0.12	17	0.27765	0.033318
Urinary Incontinence	Ostomy	C0042024-C0029473	0.18	0.12	14	0.26494	0.0317928
Hearing Loss	Constriction, Pathologic	C1384666-C1261287	0.17	0.12	22	0.24955	0.029946
Colonoscopy	Hydrothorax	C0009378-C0020312	0.16	0.12	9	0.24544	0.0294528
Hypertension	Ascites	C0020538-C0003962	0.11	0.12	1	0.2434	0.029208
Steroids	Constriction, Pathologic	C0038317-C1261287	0.17	0.12	8	0.2417	0.029004
Ondansetron	Cough	C0061851-C0010200	0.18	0.12	7	0.24082	0.0288984
Hematuria	Cough	C0018965-C0010200	0.29	0.12	84	0.23963	0.0287556
Hematuria	Colonoscopy	C0018965-C0009378	0.14	0.12	7	0.23948	0.0287376
Polyps	Abscess	C0032584-C0000833	0.19	0.12	23	0.23862	0.0286344
Pulmonary Disease, Chronic Obstructive	Constriction, Pathologic	C0024117-C1261287	0.21	0.12	12	0.23606	0.0283272
Norepinephrine	Recurrence	C0028351-C2825055	0.18	0.12	7	0.23453	0.0281436
Dyspnea	Laparotomy	C0013404-C0023038	0.19	0.12	58	0.23129	0.0277548
Colonoscopy	Dehydration	C0009378-C0011175	0.16	0.12	11	0.22907	0.0274884
Hydrothorax	Recurrence	C0020312-C2825055	0.2	0.12	12	0.2286	0.027432
Simvastatin	Constipation	C0074554-C0009806	0.25	0.12	51	0.22735	0.027282
Pulmonary Embolism	Constriction, Pathologic	C0034065-C1261287	0.15	0.12	7	0.22629	0.0271548
Fistula	Constipation	C0016169-C0009806	0.19	0.12	13	0.22582	0.0270984
Ascites	Gastroscopy	C0003962-C0017195	0.16	0.12	3	0.22378	0.0268536
Simvastatin	Colonoscopy	C0074554-C0009378	0.17	0.12	4	0.22377	0.0268524
Urinary Incontinence	Constriction, Pathologic	C0042024-C1261287	0.18	0.12	18	0.22317	0.0267804
Dyspnea	Ileus	C0013404-C1258215	0.18	0.12	59	0.22284	0.0267408
Fistula	Cough	C0016169-C0010200	0.28	0.12	57	0.22239	0.0266868
Fatigue	Cough	C0015672-C0010200	0.26	0.12	67	0.22226	0.0266712
Fistula	Colonoscopy	C0016169-C0009378	0.14	0.12	7	0.22224	0.0266688
Hematuria	Pneumonia	C0018965-C0032285	0.24	0.12	62	0.22199	0.0266388
Diabetes Mellitus	Cough	C0011849-C0010200	0.35	0.12	132	0.22041	0.0264492
Drainage	Recurrence	C0013103-C2825055	0.19	0.12	15	0.21996	0.0263952
Norepinephrine	Ileus	C0028351-C1258215	0.18	0.12	13	0.21936	0.0263232
Drainage	Pneumonia	C0013103-C0032285	0.2	0.12	24	0.21932	0.0263184
Ischemia	Constipation	C0022116-C0009806	0.27	0.12	54	0.21872	0.0262464
Prednisolone	Laparotomy	C0032950-C0023038	0.23	0.12	133	0.21685	0.026022
Esophagitis	Constriction, Pathologic	C0014868-C1261287	0.23	0.12	18	0.21664	0.0259968
Cysts	Pain, Postoperative	C0010709-C0030201	0.1	0.12	1	0.21615	0.025938
Dehydration	Cysts	C0011175-C0010709	0.21	0.12	15	0.21556	0.0258672
Hypotension	Recurrence	C0020649-C2825055	0.18	0.12	13	0.2155	0.02586
Pulmonary Disease, Chronic Obstructive	Cough	C0024117-C0010200	0.31	0.12	37	0.21545	0.025854
Hydrothorax	Ileus	C0020312-C1258215	0.16	0.12	18	0.21343	0.0256116
Simvastatin	Diarrhea	C0074554-C0011991	0.29	0.12	76	0.21318	0.0255816
Hypertension	Pain, Postoperative	C0020538-C0030201	0.12	0.12	1	0.2128	0.025536
Colonoscopy	Gagging	C0009378-C0016927	0.15	0.12	19	0.20899	0.0250788
Fatigue	Cysts	C0015672-C0010709	0.23	0.12	39	0.2086	0.025032
Prednisolone	Ileus	C0032950-C1258215	0.2	0.12	105	0.2084	0.025008
Melena	Diarrhea	C0025222-C0011991	0.23	0.12	28	0.20804	0.0249648
Hearing Loss	Edema	C1384666-C0013604	0.26	0.12	54	0.20781	0.0249372
Sodium Chloride	Cough	C0037494-C0010200	0.21	0.12	16	0.2078	0.024936
Hematuria	Ileus	C0018965-C1258215	0.19	0.12	39	0.20747	0.0248964
Fistula	Pneumonia	C0016169-C0032285	0.21	0.12	26	0.20475	0.02457
Fatigue	Pneumonia	C0015672-C0032285	0.22	0.12	20	0.20462	0.0245544
Ischemia	Diarrhea	C0022116-C0011991	0.28	0.12	70	0.20456	0.0245472
Simvastatin	Edema	C0074554-C0013604	0.29	0.12	94	0.2028	0.024336
Rupture	Constipation	C3203359-C0009806	0.21	0.12	20	0.20235	0.024282
Ischemia	Cysts	C0022116-C0010709	0.25	0.12	47	0.20164	0.0241968
Syncope	Constipation	C0039070-C0009806	0.26	0.12	59	0.20161	0.0241932
Hypotension	Ileus	C0020649-C1258215	0.16	0.12	19	0.20034	0.0240408
Drainage	Gastroscopy	C0013103-C0017195	0.15	0.12	16	0.20033	0.0240396
Rupture	Cough	C3203359-C0010200	0.25	0.12	71	0.19892	0.0238704
Hypovolemia	Diarrhea	C0546884-C0011991	0.23	0.12	12	0.19837	0.0238044
Rupture	Lactulose	C3203359-C0022957	0.19	0.12	13	0.19785	0.023742
Ischemia	Pneumonia	C0022116-C0032285	0.24	0.12	61	0.19766	0.0237192
Pulmonary Atelectasis	Recurrence	C0004144-C2825055	0.19	0.12	8	0.19759	0.0237108
Norepinephrine	Back Pain	C0028351-C0004604	0.19	0.12	10	0.19562	0.0234744
Gagging	Cysts	C0016927-C0010709	0.2	0.12	15	0.19549	0.0234588
Gagging	Recurrence	C0016927-C2825055	0.17	0.12	10	0.19215	0.023058
Reoperation	Diarrhea	C0035110-C0011991	0.19	0.12	16	0.19115	0.022938
Asthma	Constriction, Pathologic	C0004096-C1261287	0.23	0.12	20	0.19074	0.0228888
Rupture	Diarrhea	C3203359-C0011991	0.21	0.12	46	0.18818	0.0225816
Pulmonary Embolism	Pneumonia	C0034065-C0032285	0.2	0.12	11	0.18803	0.0225636
Ascites	Morphine	C0003962-C0026549	0.24	0.12	15	0.18774	0.0225288
Syncope	Diarrhea	C0039070-C0011991	0.29	0.12	100	0.18745	0.022494
Simvastatin	Gastroscopy	C0074554-C0017195	0.19	0.12	16	0.18729	0.0224748
Sodium Chloride	Edema	C0037494-C0013604	0.2	0.12	14	0.18668	0.0224016
Urinary Incontinence	Recurrence	C0042024-C2825055	0.17	0.12	5	0.18556	0.0222672
Rupture	Cysts	C3203359-C0010709	0.21	0.12	38	0.18526	0.0222312
Pulmonary Embolism	Edema	C0034065-C0013604	0.24	0.12	17	0.18455	0.022146
Hematuria	Back Pain	C0018965-C0004604	0.22	0.12	31	0.18374	0.0220488
Hematuria	Dyspnea	C0018965-C0013404	0.19	0.12	14	0.18271	0.0219252
Gentamicins	Pneumonia	C0017436-C0032285	0.17	0.12	6	0.18241	0.0218892
Urinary Incontinence	Edema	C0042024-C0013604	0.25	0.12	60	0.18143	0.0217716
Drainage	Back Pain	C0013103-C0004604	0.19	0.12	18	0.18106	0.0217272
Furosemide	Anemia	C0016860-C0002871	0.16	0.12	8	0.18102	0.0217224
Anemia	Pulmonary Atelectasis	C0002871-C0004144	0.17	0.12	7	0.18079	0.0216948
Dyspnea	Pruritus	C0013404-C0033774	0.18	0.12	25	0.18077	0.0216924
Pneumonia	Systolic Murmurs	C0032285-C0232257	0.1	0.12	1	0.17976	0.0215712
Gentamicins	Edema	C0017436-C0013604	0.2	0.12	7	0.17893	0.0214716
Ischemia	Gastroscopy	C0022116-C0017195	0.24	0.12	28	0.17867	0.0214404
Furosemide	Gastroscopy	C0016860-C0017195	0.19	0.12	15	0.17818	0.0213816
Norepinephrine	Chills	C0028351-C0085593	0.19	0.12	15	0.17795	0.021354
Norepinephrine	Drainage	C0028351-C0013103	0.2	0.12	4	0.17655	0.021186
Anemia	Acetaminophen	C0002871-C0000970	0.23	0.12	72	0.17426	0.0209112
Cefuroxime	Cysts	C0007562-C0010709	0.16	0.12	11	0.17378	0.0208536
Dyspnea	Hearing Loss	C0013404-C1384666	0.16	0.12	4	0.172	0.02064
Hydrothorax	Drainage	C0020312-C0013103	0.21	0.12	10	0.17062	0.0204744
Cefuroxime	Pneumonia	C0007562-C0032285	0.15	0.12	10	0.1698	0.020376
Dyspnea	Tramadol	C0013404-C0040610	0.27	0.12	107	0.16975	0.02037
Gastritis	Edema	C0017152-C0013604	0.28	0.12	75	0.16931	0.0203172
Prednisolone	Hematuria	C0032950-C0018965	0.16	0.12	7	0.16827	0.0201924
Fentanyl	Back Pain	C0015846-C0004604	0.19	0.12	9	0.16762	0.0201144
Dizziness	Fentanyl	C0012833-C0015846	0.14	0.12	4	0.16746	0.0200952
Propofol	Laparotomy	C0033487-C0023038	0.17	0.12	8	0.16707	0.0200484
Rupture	Ileus	C3203359-C1258215	0.19	0.12	31	0.16676	0.0200112
Back Pain	Pressure Ulcer	C0004604-C0011127	0.15	0.12	3	0.16676	0.0200112
Abdomen, Acute	Ostomy	C0000727-C0029473	0.12	0.12	1	0.16657	0.0199884
Fistula	Back Pain	C0016169-C0004604	0.21	0.12	29	0.1665	0.01998
Norepinephrine	Tramadol	C0028351-C0040610	0.26	0.12	15	0.16627	0.0199524
Fatigue	Dizziness	C0015672-C0012833	0.18	0.12	19	0.16621	0.0199452
Steroids	Hemorrhage	C0038317-C0019080	0.21	0.12	17	0.16548	0.0198576
Drainage	Chills	C0013103-C0085593	0.2	0.12	27	0.16338	0.0196056
Dehydration	Nausea	C0011175-C0027497	0.15	0.12	7	0.16215	0.019458
Syncope	Gastroscopy	C0039070-C0017195	0.24	0.12	46	0.16156	0.0193872
Norepinephrine	Exanthema	C0028351-C0015230	0.17	0.12	4	0.16099	0.0193188
Ulcer	Hydrothorax	C0041582-C0020312	0.19	0.12	26	0.16079	0.0192948
Sepsis	Dehydration	C0243026-C0011175	0.2	0.12	12	0.16005	0.019206
Dehydration	Sepsis	C0011175-C0243026	0.18	0.12	10	0.16005	0.019206
Ischemia	Dizziness	C0022116-C0012833	0.2	0.12	23	0.15924	0.0191088
Hydrothorax	Hematoma	C0020312-C0018944	0.19	0.12	13	0.1586	0.019032
Necrosis	Hemorrhage	C0027540-C0019080	0.19	0.12	11	0.15854	0.0190248
Pulmonary Atelectasis	Dizziness	C0004144-C0012833	0.17	0.12	6	0.15852	0.0190224
Ischemia	Dyspnea	C0022116-C0013404	0.21	0.12	26	0.15837	0.0190044
Dyspnea	Abscess	C0013404-C0000833	0.15	0.12	23	0.15829	0.0189948
Hypotension	Pruritus	C0020649-C0033774	0.17	0.12	11	0.15827	0.0189924
Drainage	Hypotension	C0013103-C0020649	0.16	0.12	10	0.15753	0.0189036
Diabetes Mellitus	Infarction	C0011849-C0021308	0.18	0.12	12	0.15713	0.0188556
Hearing Loss	Morphine	C1384666-C0026549	0.34	0.12	53	0.15626	0.0187512
Melena	Infarction	C0025222-C0021308	0.12	0.12	4	0.15549	0.0186588
Hematuria	Tachycardia	C0018965-C0039231	0.21	0.12	38	0.15543	0.0186516
Prednisolone	Hematoma	C0032950-C0018944	0.2	0.12	50	0.15356	0.0184272
Fistula	Sepsis	C0016169-C0243026	0.21	0.12	21	0.15322	0.0183864
Recurrence	Influenza, Human	C2825055-C0021400	0.12	0.12	1	0.1525	0.0183
Asthma	Pneumonia	C0004096-C0032285	0.25	0.12	60	0.15248	0.0182976
Myocardial Infarction	Chills	C0027051-C0085593	0.22	0.12	81	0.15212	0.0182544
Sodium Chloride	Back Pain	C0037494-C0004604	0.16	0.12	1	0.15191	0.0182292
Pulmonary Embolism	Hemorrhage	C0034065-C0019080	0.22	0.12	16	0.15007	0.0180084
Hypotension	Dehydration	C0020649-C0011175	0.17	0.12	2	0.1498	0.017976
Fatigue	Morphine	C0015672-C0026549	0.34	0.12	47	0.14959	0.0179508
Back Pain	Thrombosis	C0004604-C0040053	0.12	0.12	1	0.1494	0.017928
Pruritus	Fentanyl	C0033774-C0015846	0.15	0.12	8	0.14929	0.0179148
Fistula	Chills	C0016169-C0085593	0.21	0.12	25	0.14882	0.0178584
Drainage	Fentanyl	C0013103-C0015846	0.17	0.12	5	0.14855	0.017826
Furosemide	Hydrothorax	C0016860-C0020312	0.23	0.12	13	0.14848	0.0178176
Pulmonary Disease, Chronic Obstructive	Nausea	C0024117-C0027497	0.38	0.12	41	0.14837	0.0178044
Necrosis	Nausea	C0027540-C0027497	0.25	0.12	15	0.14706	0.0176472
Drainage	Exanthema	C0013103-C0015230	0.18	0.12	13	0.14642	0.0175704
Chest Pain	Urinary Retention	C0008031-C0080274	0.13	0.12	1	0.14622	0.0175464
Gagging	Infarction	C0016927-C0021308	0.11	0.12	3	0.14586	0.0175032
Furosemide	Sepsis	C0016860-C0243026	0.2	0.12	13	0.14563	0.0174756
Sepsis	Necrosis	C0243026-C0027540	0.17	0.12	2	0.14496	0.0173952
Ulcer	Hearing Loss	C0041582-C1384666	0.14	0.12	3	0.14412	0.0172944
Dehydration	Tramadol	C0011175-C0040610	0.22	0.12	18	0.14398	0.0172776
Prednisolone	Abscess	C0032950-C0000833	0.17	0.12	53	0.14385	0.017262
Rupture	Dizziness	C3203359-C0012833	0.17	0.12	10	0.14287	0.0171444
Hypovolemia	Hydrothorax	C0546884-C0020312	0.25	0.12	7	0.14278	0.0171336
Hypovolemia	Chest Pain	C0546884-C0008031	0.11	0.12	1	0.14271	0.0171252
Hearing Loss	Myocardial Infarction	C1384666-C0027051	0.1	0.12	1	0.1427	0.017124
Sepsis	Heart Failure	C0243026-C0018801	0.16	0.12	3	0.14245	0.017094
Reoperation	Norepinephrine	C0035110-C0028351	0.14	0.12	1	0.14148	0.0169776
Nitroglycerin	Hemorrhage	C0017887-C0019080	0.37	0.12	41	0.14121	0.0169452
Stroke	Hemorrhage	C0038454-C0019080	0.26	0.12	22	0.14093	0.0169116
Back Pain	Stroke	C0004604-C0038454	0.1	0.12	1	0.14063	0.0168756
Pruritus	Furosemide	C0033774-C0016860	0.12	0.12	1	0.14058	0.0168696
Esophagitis	Hemorrhage	C0014868-C0019080	0.32	0.12	38	0.14042	0.0168504
Back Pain	Esophagitis	C0004604-C0014868	0.08	0.12	1	0.14013	0.0168156
Sepsis	Acetaminophen	C0243026-C0000970	0.23	0.12	19	0.13888	0.0166656
Gagging	Heartburn	C0016927-C0018834	0.14	0.12	7	0.13842	0.0166104
Heartburn	Gagging	C0018834-C0016927	0.18	0.12	17	0.13842	0.0166104
Thrombosis	Nausea	C0040053-C0027497	0.26	0.12	18	0.13822	0.0165864
Heartburn	Acetaminophen	C0018834-C0000970	0.22	0.12	61	0.13732	0.0164784
Pruritus	Death	C0033774-C0011065	0.13	0.12	1	0.13712	0.0164544
Acetaminophen	Ondansetron	C0000970-C0061851	0.14	0.12	3	0.13695	0.016434
Simvastatin	Hematoma	C0074554-C0018944	0.23	0.12	18	0.13693	0.0164316
Prednisolone	Acetaminophen	C0032950-C0000970	0.24	0.12	70	0.13668	0.0164016
Hypotension	Abscess	C0020649-C0000833	0.17	0.12	11	0.1358	0.016296
Sodium Chloride	Morphine	C0037494-C0026549	0.22	0.12	21	0.13513	0.0162156
Stomach Ulcer	Nausea	C0038358-C0027497	0.36	0.12	47	0.13492	0.0161904
Pruritus	Gagging	C0033774-C0016927	0.15	0.12	18	0.13492	0.0161904
Prednisolone	Vomiting	C0032950-C0042963	0.35	0.12	169	0.13318	0.0159816
Pulmonary Embolism	Morphine	C0034065-C0026549	0.24	0.12	18	0.133	0.01596
Reoperation	Sepsis	C0035110-C0243026	0.21	0.12	1	0.13271	0.0159252
Cystitis	Pneumonia	C0010692-C0032285	0.18	0.12	9	0.13256	0.0159072
Simvastatin	Diabetes Mellitus	C0074554-C0011849	0.17	0.12	1	0.13241	0.0158892
Hematuria	Vomiting	C0018965-C0042963	0.33	0.12	90	0.13226	0.0158712
Fistula	Exanthema	C0016169-C0015230	0.21	0.12	18	0.13186	0.0158232
Paresis	Infarction	C0030552-C0021308	0.19	0.12	6	0.13162	0.0157944
Ondansetron	Fever	C0061851-C0015967	0.16	0.12	4	0.13135	0.015762
Heartburn	Epinephrine	C0018834-C0014563	0.19	0.12	29	0.13071	0.0156852
Stroke	Chest Pain	C0038454-C0008031	0.17	0.12	11	0.13013	0.0156156
Ulcer	Furosemide	C0041582-C0016860	0.16	0.12	4	0.13	0.0156
Hypovolemia	Hypotension	C0546884-C0020649	0.18	0.12	6	0.12969	0.0155628
Esophagitis	Chest Pain	C0014868-C0008031	0.2	0.12	11	0.12962	0.0155544
Stroke	Nausea	C0038454-C0027497	0.32	0.12	26	0.12946	0.0155352
Cystitis	Edema	C0010692-C0013604	0.23	0.12	37	0.12908	0.0154896
Heart Failure	Tachycardia	C0018801-C0039231	0.19	0.12	22	0.12741	0.0152892
Drainage	Reoperation	C0013103-C0035110	0.16	0.12	4	0.12692	0.0152304
Ulcer	Heart Failure	C0041582-C0018801	0.16	0.12	2	0.12681	0.0152172
Gentamicins	Chills	C0017436-C0085593	0.16	0.12	8	0.12648	0.0151776
Epinephrine	Drainage	C0014563-C0013103	0.15	0.12	19	0.12647	0.0151764
Dehydration	Gagging	C0011175-C0016927	0.14	0.12	2	0.12645	0.015174
Myocardial Infarction	Death	C0027051-C0011065	0.23	0.12	7	0.12512	0.0150144
Syncope	Chills	C0039070-C0085593	0.19	0.12	27	0.12461	0.0149532
Hematoma	Death	C0018944-C0011065	0.15	0.12	6	0.12435	0.014922
Nitroglycerin	Morphine	C0017887-C0026549	0.35	0.12	37	0.12414	0.0148968
Ulcer	Acetaminophen	C0041582-C0000970	0.23	0.12	57	0.12325	0.01479
Dehydration	Vomiting	C0011175-C0042963	0.15	0.12	11	0.12185	0.014622
Pulmonary Embolism	Tachycardia	C0034065-C0039231	0.19	0.12	10	0.12147	0.0145764
Gastritis	Heartburn	C0017152-C0018834	0.15	0.12	6	0.11971	0.0143652
Hearing Loss	Fever	C1384666-C0015967	0.26	0.12	46	0.11946	0.0143352
Dehydration	Epinephrine	C0011175-C0014563	0.17	0.12	1	0.11874	0.0142488
Epinephrine	Dehydration	C0014563-C0011175	0.13	0.12	2	0.11874	0.0142488
Hydrothorax	Hernia	C0020312-C0019270	0.14	0.12	9	0.11844	0.0142128
Sepsis	Cefuroxime	C0243026-C0007562	0.2	0.12	10	0.11827	0.0141924
Cefuroxime	Sepsis	C0007562-C0243026	0.15	0.12	8	0.11827	0.0141924
Propofol	Morphine	C0033487-C0026549	0.17	0.12	7	0.1181	0.014172
Gastritis	Morphine	C0017152-C0026549	0.42	0.12	67	0.11776	0.0141312
Furosemide	Pulmonary Atelectasis	C0016860-C0004144	0.2	0.12	12	0.11747	0.0140964
Exanthema	Sodium Chloride	C0015230-C0037494	0.13	0.12	1	0.11727	0.0140724
Drainage	Headache	C0013103-C0018681	0.17	0.12	17	0.11701	0.0140412
Fentanyl	Vomiting	C0015846-C0042963	0.16	0.12	17	0.11614	0.0139368
Gentamicins	Tachycardia	C0017436-C0039231	0.17	0.12	6	0.11585	0.013902
Myocardial Infarction	Epinephrine	C0027051-C0014563	0.21	0.12	35	0.11521	0.0138252
Furosemide	Heart Failure	C0016860-C0018801	0.26	0.12	12	0.1145	0.01374
Simvastatin	Fever	C0074554-C0015967	0.3	0.12	101	0.11445	0.013734
Syncope	Tachycardia	C0039070-C0039231	0.22	0.12	39	0.11398	0.0136776
Rupture	Tramadol	C3203359-C0040610	0.28	0.12	51	0.11368	0.0136416
Pruritus	Cefuroxime	C0033774-C0007562	0.14	0.12	7	0.11322	0.0135864
Diabetes Mellitus	Vomiting	C0011849-C0042963	0.41	0.12	212	0.11303	0.0135636
Fatigue	Fever	C0015672-C0015967	0.27	0.12	55	0.11279	0.0135348
Fistula	Reoperation	C0016169-C0035110	0.21	0.12	7	0.11236	0.0134832
Tachycardia	Stroke	C0039231-C0038454	0.11	0.12	1	0.11232	0.0134784
Furosemide	Hypovolemia	C0016860-C0546884	0.24	0.12	4	0.11199	0.0134388
Rupture	Hematoma	C3203359-C0018944	0.2	0.12	12	0.11193	0.0134316
Steroids	Fever	C0038317-C0015967	0.21	0.12	14	0.11161	0.0133932
Melena	Vomiting	C0025222-C0042963	0.25	0.12	39	0.1114	0.013368
Esophagitis	Ulcer	C0014868-C0041582	0.15	0.12	5	0.11122	0.0133464
Laparoscopy	Cough	C0031150-C0010200	0.21	0.12	48	0.11025	0.01323
Melena	Fever	C0025222-C0015967	0.27	0.12	33	0.1093	0.013116
Laparoscopy	Lactulose	C0031150-C0022957	0.13	0.12	1	0.10917	0.0131004
Hearing Loss	Headache	C1384666-C0018681	0.16	0.12	9	0.10898	0.0130776
Rupture	Exanthema	C3203359-C0015230	0.17	0.12	10	0.10839	0.0130068
Ischemia	Vomiting	C0022116-C0042963	0.32	0.12	117	0.10792	0.0129504
Hypotension	Hernia	C0020649-C0019270	0.13	0.12	10	0.10535	0.012642
Necrosis	Fever	C0027540-C0015967	0.24	0.12	18	0.10467	0.0125604
Metronidazole	Drainage	C0025872-C0013103	0.16	0.12	3	0.1032	0.012384
Recurrence	Gallstones	C2825055-C0242216	0.12	0.12	1	0.10242	0.0122904
Influenza, Human	Nausea	C0021400-C0027497	0.21	0.12	12	0.10242	0.0122904
Hearing Loss	Hernia	C1384666-C0019270	0.15	0.12	5	0.10178	0.0122136
Diabetes Mellitus	Headache	C0011849-C0018681	0.2	0.12	19	0.10047	0.0120564
Nitroglycerin	Ischemia	C0017887-C0022116	0.19	0.12	6	0.10019	0.0120228
Laparoscopy	Diarrhea	C0031150-C0011991	0.16	0.12	35	0.09951	0.0119412
Thrombosis	Fever	C0040053-C0015967	0.24	0.12	17	0.09582	0.0114984
Wounds and Injuries	Nausea	C0043251-C0027497	0.36	0.12	33	0.09516	0.0114192
Furosemide	Headache	C0016860-C0018681	0.15	0.12	7	0.09486	0.0113832
Pulmonary Atelectasis	Headache	C0004144-C0018681	0.16	0.12	7	0.09463	0.0113556
Abdomen, Acute	Diarrhea	C0000727-C0011991	0.2	0.12	18	0.09345	0.011214
Laparoscopy	Recurrence	C0031150-C2825055	0.13	0.12	8	0.09325	0.01119
Pneumonia	Laparoscopy	C0032285-C0031150	0.1	0.12	3	0.09261	0.0111132
Epinephrine	Urinary Incontinence	C0014563-C0042024	0.1	0.12	1	0.09207	0.0110484
Heart Failure	Headache	C0018801-C0018681	0.17	0.12	10	0.09167	0.0110004
Rupture	Vomiting	C3203359-C0042963	0.27	0.12	57	0.09155	0.010986
Epinephrine	Reoperation	C0014563-C0035110	0.11	0.12	5	0.0914	0.010968
Hematoma	Metronidazole	C0018944-C0025872	0.17	0.12	20	0.09118	0.0109416
Syncope	Vomiting	C0039070-C0042963	0.34	0.12	100	0.09081	0.0108972
Calculi	Norepinephrine	C0006736-C0028351	0.11	0.12	3	0.09048	0.0108576
Laparoscopy	Edema	C0031150-C0013604	0.2	0.12	56	0.08912	0.0106944
Exanthema	Metronidazole	C0015230-C0025872	0.17	0.12	26	0.08764	0.0105168
Laparoscopy	Laparotomy	C0031150-C0023038	0.13	0.12	13	0.08655	0.010386
Abdomen, Acute	Edema	C0000727-C0013604	0.22	0.12	21	0.08307	0.0099684
Cystitis	Sepsis	C0010692-C0243026	0.14	0.12	1	0.08103	0.0097236
Gastritis	Fever	C0017152-C0015967	0.32	0.12	67	0.08096	0.0097152
Prednisolone	Calculi	C0032950-C0006736	0.18	0.12	31	0.07951	0.0095412
Cystitis	Morphine	C0010692-C0026549	0.29	0.12	36	0.07753	0.0093036
Cystitis	Chills	C0010692-C0085593	0.18	0.12	12	0.07663	0.0091956
Fentanyl	Inflammation	C0015846-C0021368	0.17	0.12	9	0.07194	0.0086328
Hypotension	Calculi	C0020649-C0006736	0.15	0.12	10	0.07146	0.0085752
Esophagitis	Hernia	C0014868-C0019270	0.19	0.12	10	0.06887	0.0082644
Jaundice	Calculi	C0022346-C0006736	0.23	0.12	7	0.06691	0.0080292
Cholangiopancreatography, Endoscopic Retrograde	Vomiting	C0008310-C0042963	0.27	0.12	25	0.06551	0.0078612
Hematoma	Cystitis	C0018944-C0010692	0.11	0.12	1	0.06321	0.0075852
Simvastatin	Calculi	C0074554-C0006736	0.17	0.12	7	0.06288	0.0075456
Gagging	Inflammation	C0016927-C0021368	0.19	0.12	14	0.05757	0.0069084
Infarction	Peritonitis	C0021308-C0031154	0.18	0.12	28	0.05732	0.0068784
Appendectomy	Constipation	C0003611-C0009806	0.12	0.12	1	0.05521	0.0066252
Laparoscopy	Back Pain	C0031150-C0004604	0.13	0.12	14	0.05435	0.006522
Back Pain	Laparoscopy	C0004604-C0031150	0.13	0.12	18	0.05435	0.006522
Dizziness	Laparoscopy	C0012833-C0031150	0.13	0.12	11	0.05419	0.0065028
Calculi	Pulmonary Atelectasis	C0006736-C0004144	0.12	0.12	5	0.05354	0.0064248
Urinary Incontinence	Inflammation	C0042024-C0021368	0.2	0.12	16	0.05098	0.0061176
Influenza, Human	Headache	C0021400-C0018681	0.19	0.12	9	0.04955	0.005946
Gallstones	Heartburn	C0242216-C0018834	0.13	0.12	4	0.04868	0.0058416
Gagging	Calculi	C0016927-C0006736	0.16	0.12	8	0.0481	0.005772
Rupture	Inflammation	C3203359-C0021368	0.19	0.12	24	0.04734	0.0056808
Hypotension	Peritonitis	C0020649-C0031154	0.13	0.12	7	0.04118	0.0049416
Chest Pain	Abdomen, Acute	C0008031-C0000727	0.11	0.12	3	0.03779	0.0045348
Abdomen, Acute	Chest Pain	C0000727-C0008031	0.12	0.12	1	0.03779	0.0045348
Laparoscopy	Chills	C0031150-C0085593	0.11	0.12	20	0.03667	0.0044004
Peritonitis	Hematoma	C0031154-C0018944	0.16	0.12	10	0.03361	0.0040332
Hematoma	Gallstones	C0018944-C0242216	0.1	0.12	1	0.03242	0.0038904
Fistula	Peritonitis	C0016169-C0031154	0.14	0.12	1	0.03108	0.0037296
Gallstones	Exanthema	C0242216-C0015230	0.16	0.12	14	0.02888	0.0034656
Laparoscopy	Tachycardia	C0031150-C0039231	0.12	0.12	10	0.02604	0.0031248
Peritonitis	Gagging	C0031154-C0016927	0.14	0.12	4	0.01783	0.0021396
Laparoscopy	Abscess	C0031150-C0000833	0.15	0.12	4	0.01354	0.0016248
Gallstones	Vomiting	C0242216-C0042963	0.27	0.12	53	0.01203	0.0014436
Epinephrine	Peritonitis	C0014563-C0031154	0.16	0.12	29	0.01012	0.0012144
Necrosis	Abdominal Pain	C0027540-C0000737	0.19	0.12	16	0.00871	0.0010452
Rupture	Peritonitis	C3203359-C0031154	0.15	0.12	7	0.00761	0.0009132
Laparoscopy	Acetaminophen	C0031150-C0000970	0.16	0.12	9	0.00637	0.0007644
Sodium Chloride	Abdominal Pain	C0037494-C0000737	0.18	0.12	12	0.00237	0.0002844
Pulmonary Embolism	Abdominal Pain	C0034065-C0000737	0.25	0.12	19	0.00024	2.88e-05
Thrombosis	Abdominal Pain	C0040053-C0000737	0.25	0.12	17	-0.00014	-1.68e-05
Abdomen, Acute	Vomiting	C0000727-C0042963	0.2	0.12	19	-0.00318	-0.0003816
Abdomen, Acute	Fever	C0000727-C0015967	0.23	0.12	32	-0.00528	-0.0006336
Gentamicins	Abdominal Pain	C0017436-C0000737	0.18	0.12	7	-0.00538	-0.0006456
Laparoscopy	Headache	C0031150-C0018681	0.15	0.12	27	-0.0097	-0.001164
Shock	Abdominal Pain	C0036974-C0000737	0.16	0.12	5	-0.01607	-0.0019284
Calculi	Cystectomy	C0006736-C0010651	0.15	0.12	1	-0.0199	-0.002388
Gastroenteritis	Abdominal Pain	C0017160-C0000737	0.17	0.12	1	-0.03341	-0.0040092
Influenza, Human	Abdominal Pain	C0021400-C0000737	0.23	0.12	17	-0.03593	-0.0043116
Abdomen, Acute	Calculi	C0000727-C0006736	0.17	0.12	7	-0.05685	-0.006822
Appendicitis	Fever	C0003615-C0015967	0.19	0.12	27	-0.06141	-0.0073692
Abdomen, Acute	Peritonitis	C0000727-C0031154	0.16	0.12	10	-0.08712	-0.0104544
Laparoscopy	Appendicitis	C0031150-C0003615	0.15	0.12	1	-0.15362	-0.0184344
Appendicitis	Laparoscopy	C0003615-C0031150	0.16	0.12	11	-0.15362	-0.0184344
Appendectomy	Appendicitis	C0003611-C0003615	0.52	0.12	1	-0.21207	-0.0254484
Syncope	Neoplasms	C0039070-C0027651	0.26	0.11	44	0.96599	0.106259
Ischemia	Neoplasms	C0022116-C0027651	0.25	0.11	37	0.9831	0.108141
Gastritis	Neoplasms	C0017152-C0027651	0.25	0.11	19	0.95824	0.105406
Pulmonary Embolism	Neoplasms	C0034065-C0027651	0.16	0.11	12	0.97348	0.107083
Wounds and Injuries	Neoplasms	C0043251-C0027651	0.18	0.11	9	0.93004	0.102304
Hemorrhoids	Neoplasms	C0019112-C0027651	0.19	0.11	8	0.97359	0.107095
Steroids	Neoplasms	C0038317-C0027651	0.14	0.11	7	0.98888	0.108777
Jaundice	Neoplasms	C0022346-C0027651	0.19	0.11	4	0.99575	0.109533
Heartburn	Neoplasm Metastasis	C0018834-C0027627	0.15	0.11	36	0.57508	0.0632588
Neoplasm Metastasis	Ondansetron	C0027627-C0061851	0.18	0.11	19	0.57471	0.0632181
Pruritus	Neoplasm Metastasis	C0033774-C0027627	0.12	0.11	23	0.57159	0.0628749
Ulcer	Neoplasm Metastasis	C0041582-C0027627	0.18	0.11	36	0.561	0.06171
Exanthema	Neoplasm Metastasis	C0015230-C0027627	0.13	0.11	34	0.55528	0.0610808
Pulmonary Atelectasis	Neoplasm Metastasis	C0004144-C0027627	0.11	0.11	3	0.54847	0.0603317
Gagging	Neoplasm Metastasis	C0016927-C0027627	0.11	0.11	5	0.54303	0.0597333
[truncated: 6,327 more rows]

## Sheet: Confounder control - filtered
From	To	MesH	Prob	Adjusted	N(Paths)	Entropy	Score
Dysuria	Neoplasms	C0013428-C0027651	0.2	0.36	1	0.96242	0.346471
Embolism	Neoplasms	C0013922-C0027651	0.18	0.35	1	0.95706	0.334971
Myalgia	Neoplasms	C0231528-C0027651	0.21	0.31	1	0.93835	0.290888
Fibrosis	Neoplasms	C0016059-C0027651	0.15	0.29	1	0.97197	0.281871
Hernia, Hiatal	Neoplasms	C3489393-C0027651	0.25	0.28	1	0.93459	0.261685
Hernia, Inguinal	Neoplasms	C0019294-C0027651	0.24	0.28	1	0.92448	0.258854
Ischemia	Neoplasm Metastasis	C0022116-C0027627	0.17	0.26	3	0.54919	0.142789
Furosemide	Neoplasm Metastasis	C0016860-C0027627	0.12	0.25	3	0.54869	0.137173
Syncope	Neoplasm Metastasis	C0039070-C0027627	0.16	0.25	1	0.53207	0.133018
Hearing Loss	Neoplasm Metastasis	C1384666-C0027627	0.14	0.23	3	0.56282	0.129449
Jaundice	Neoplasm Metastasis	C0022346-C0027627	0.19	0.22	3	0.56184	0.123605
Simvastatin	Neoplasm Metastasis	C0074554-C0027627	0.23	0.2	16	0.55781	0.111562
Fatigue	Neoplasm Metastasis	C0015672-C0027627	0.14	0.2	4	0.55615	0.11123
Osteoarthritis	Neoplasms	C0029408-C0027651	0.28	0.18	10	0.94915	0.170847
Urinary Incontinence	Neoplasm Metastasis	C0042024-C0027627	0.12	0.18	3	0.53644	0.0965592
Cataract	Neoplasms	C0086543-C0027651	0.3	0.16	10	0.97126	0.155402
Systolic Murmurs	Neoplasms	C0232257-C0027651	0.25	0.16	10	0.9652	0.154432
Urinary Retention	Neoplasms	C0080274-C0027651	0.18	0.16	6	0.98042	0.156867
Colectomy	Neoplasms	C0009274-C0027651	0.09	0.16	1	0.96963	0.155141
Steroids	Neoplasm Metastasis	C0038317-C0027627	0.1	0.16	1	0.55497	0.0887952
Diabetes Mellitus	Neoplasm Metastasis	C0011849-C0027627	0.22	0.16	11	0.5543	0.088688
Nitroglycerin	Neoplasms	C0017887-C0027651	0.32	0.15	23	0.96462	0.144693
Myocardial Infarction	Neoplasm Metastasis	C0027051-C0027627	0.18	0.15	16	0.55958	0.083937
Metronidazole	Neoplasm Metastasis	C0025872-C0027627	0.08	0.15	1	0.51206	0.076809
Prolapse	Neoplasms	C0033377-C0027651	0.24	0.14	13	0.9369	0.131166
Stroke	Neoplasms	C0038454-C0027651	0.22	0.14	9	0.96433	0.135006
Hypersensitivity	Neoplasms	C0020517-C0027651	0.15	0.14	3	0.94073	0.131702
Paresis	Neoplasms	C0030552-C0027651	0.23	0.13	10	0.96271	0.125152
Ascites	Neoplasm Metastasis	C0003962-C0027627	0.12	0.13	6	0.5943	0.077259
Dyspnea	Neoplasm Metastasis	C0013404-C0027627	0.15	0.13	28	0.58888	0.0765544
Hematuria	Neoplasm Metastasis	C0018965-C0027627	0.16	0.13	14	0.57352	0.0745576
Dehydration	Neoplasm Metastasis	C0011175-C0027627	0.09	0.13	1	0.56311	0.0732043
Pulmonary Disease, Chronic Obstructive	Neoplasms	C0024117-C0027651	0.24	0.12	24	0.98325	0.11799
Stomach Ulcer	Neoplasms	C0038358-C0027651	0.24	0.12	23	0.96979	0.116375
Esophagitis	Neoplasms	C0014868-C0027651	0.25	0.12	17	0.96383	0.11566
Diabetes Mellitus, Type 2	Neoplasms	C0011860-C0027651	0.26	0.12	13	0.97124	0.116549
Thrombosis	Neoplasms	C0040053-C0027651	0.15	0.12	9	0.9731	0.116772
Influenza, Human	Neoplasms	C0021400-C0027651	0.16	0.12	7	0.9373	0.112476
Necrosis	Neoplasms	C0027540-C0027651	0.12	0.12	6	0.98194	0.117833
Propofol	Neoplasms	C0033487-C0027651	0.12	0.12	2	0.95858	0.11503
Anemia	Neoplasm Metastasis	C0002871-C0027627	0.22	0.12	35	0.61202	0.0734424
Hematoma	Neoplasm Metastasis	C0018944-C0027627	0.12	0.12	31	0.55882	0.0670584
Syncope	Neoplasms	C0039070-C0027651	0.26	0.11	44	0.96599	0.106259
Ischemia	Neoplasms	C0022116-C0027651	0.25	0.11	37	0.9831	0.108141
Gastritis	Neoplasms	C0017152-C0027651	0.25	0.11	19	0.95824	0.105406
Pulmonary Embolism	Neoplasms	C0034065-C0027651	0.16	0.11	12	0.97348	0.107083
Wounds and Injuries	Neoplasms	C0043251-C0027651	0.18	0.11	9	0.93004	0.102304
Hemorrhoids	Neoplasms	C0019112-C0027651	0.19	0.11	8	0.97359	0.107095
Steroids	Neoplasms	C0038317-C0027651	0.14	0.11	7	0.98888	0.108777
Jaundice	Neoplasms	C0022346-C0027651	0.19	0.11	4	0.99575	0.109533
Heartburn	Neoplasm Metastasis	C0018834-C0027627	0.15	0.11	36	0.57508	0.0632588
Pruritus	Neoplasm Metastasis	C0033774-C0027627	0.12	0.11	23	0.57159	0.0628749
Ulcer	Neoplasm Metastasis	C0041582-C0027627	0.18	0.11	36	0.561	0.06171
Exanthema	Neoplasm Metastasis	C0015230-C0027627	0.13	0.11	34	0.55528	0.0610808
Pulmonary Atelectasis	Neoplasm Metastasis	C0004144-C0027627	0.11	0.11	3	0.54847	0.0603317
Gagging	Neoplasm Metastasis	C0016927-C0027627	0.11	0.11	5	0.54303	0.0597333
Epinephrine	Neoplasm Metastasis	C0014563-C0027627	0.1	0.11	17	0.53533	0.0588863
Rupture	Neoplasm Metastasis	C3203359-C0027627	0.11	0.11	7	0.53281	0.0586091
Simvastatin	Neoplasms	C0074554-C0027651	0.26	0.1	31	0.99173	0.099173
Diabetes Mellitus	Neoplasms	C0011849-C0027651	0.28	0.1	43	0.98821	0.098821
Angina Pectoris	Neoplasms	C0002962-C0027651	0.39	0.1	88	0.98008	0.098008
Sodium Chloride	Neoplasms	C0037494-C0027651	0.12	0.1	3	0.97561	0.097561
Urinary Incontinence	Neoplasms	C0042024-C0027651	0.17	0.1	22	0.97036	0.097036
Asthma	Neoplasms	C0004096-C0027651	0.25	0.1	40	0.93792	0.093792
Infarction	Neoplasm Metastasis	C0021308-C0027627	0.19	0.1	94	0.58253	0.058253
Hydrothorax	Neoplasm Metastasis	C0020312-C0027627	0.12	0.1	11	0.57948	0.057948
Prednisolone	Neoplasm Metastasis	C0032950-C0027627	0.13	0.1	33	0.57444	0.057444
Drainage	Neoplasm Metastasis	C0013103-C0027627	0.11	0.1	14	0.57084	0.057084
Calculi	Neoplasm Metastasis	C0006736-C0027627	0.12	0.1	34	0.48477	0.048477
Adenoma	Neoplasms	C0001430-C0027651	0.21	0.09	9	1.03686	0.0933174
Fatigue	Neoplasms	C0015672-C0027651	0.19	0.09	26	0.99007	0.0891063
Melena	Neoplasms	C0025222-C0027651	0.19	0.09	14	0.98658	0.0887922
Furosemide	Neoplasms	C0016860-C0027651	0.14	0.09	13	0.98261	0.0884349
Heart Failure	Neoplasms	C0018801-C0027651	0.19	0.09	21	0.97942	0.0881478
Cystitis	Neoplasms	C0010692-C0027651	0.14	0.09	14	0.918	0.08262
Abdomen, Acute	Neoplasms	C0000727-C0027651	0.12	0.09	6	0.872	0.07848
Polyps	Neoplasm Metastasis	C0032584-C0027627	0.28	0.09	68	0.66921	0.0602289
Back Pain	Neoplasm Metastasis	C0004604-C0027627	0.15	0.09	60	0.58991	0.0530919
Dizziness	Neoplasm Metastasis	C0012833-C0027627	0.15	0.09	94	0.58975	0.0530775
Hypotension	Neoplasm Metastasis	C0020649-C0027627	0.11	0.09	10	0.56639	0.0509751
Pain, Postoperative	Neoplasm Metastasis	C0030201-C0027627	0.1	0.09	1	0.5637	0.050733
Tachycardia	Neoplasm Metastasis	C0039231-C0027627	0.11	0.09	41	0.5616	0.050544
Headache	Neoplasm Metastasis	C0018681-C0027627	0.14	0.09	78	0.52586	0.0473274
Dyspnea	Neoplasms	C0013404-C0027651	0.21	0.08	52	1.0228	0.081824
Prednisolone	Neoplasms	C0032950-C0027651	0.2	0.08	61	1.00836	0.0806688
Dehydration	Neoplasms	C0011175-C0027651	0.12	0.08	3	0.99703	0.0797624
Hearing Loss	Neoplasms	C1384666-C0027651	0.2	0.08	18	0.99673	0.0797384
Acetaminophen	Neoplasms	C0000970-C0027651	0.08	0.08	3	0.97585	0.078068
Reoperation	Neoplasms	C0035110-C0027651	0.1	0.08	5	0.96969	0.0775752
Cefuroxime	Neoplasms	C0007562-C0027651	0.11	0.08	6	0.95524	0.0764192
Appendectomy	Neoplasms	C0003611-C0027651	0.09	0.08	6	0.81959	0.0655672
Colonoscopy	Neoplasm Metastasis	C0009378-C0027627	0.25	0.08	73	0.64566	0.0516528
Pneumonia	Neoplasm Metastasis	C0032285-C0027627	0.15	0.08	63	0.62817	0.0502536
Norepinephrine	Neoplasm Metastasis	C0028351-C0027627	0.1	0.08	10	0.58541	0.0468328
Sepsis	Neoplasm Metastasis	C0243026-C0027627	0.1	0.08	12	0.57664	0.0461312
Fistula	Neoplasm Metastasis	C0016169-C0027627	0.1	0.08	8	0.55628	0.0445024
Acetaminophen	Neoplasm Metastasis	C0000970-C0027627	0.07	0.08	5	0.54194	0.0433552
Hernia	Neoplasm Metastasis	C0019270-C0027627	0.12	0.08	28	0.51866	0.0414928
Inflammation	Neoplasm Metastasis	C0021368-C0027627	0.13	0.08	36	0.49423	0.0395384
Laparoscopy	Neoplasm Metastasis	C0031150-C0027627	0.08	0.08	6	0.44413	0.0355304
Dizziness	Neoplasms	C0012833-C0027651	0.23	0.07	100	1.02367	0.0716569
Heartburn	Neoplasms	C0018834-C0027651	0.17	0.07	38	1.009	0.07063
Hematuria	Neoplasms	C0018965-C0027651	0.19	0.07	31	1.00744	0.0705208
Myocardial Infarction	Neoplasms	C0027051-C0027651	0.27	0.07	127	0.99349	0.0695443
Fistula	Neoplasms	C0016169-C0027651	0.11	0.07	14	0.9902	0.069314
Gagging	Neoplasms	C0016927-C0027651	0.14	0.07	12	0.97695	0.0683865
Hypovolemia	Neoplasms	C0546884-C0027651	0.11	0.07	2	0.97691	0.0683837
Rupture	Neoplasms	C3203359-C0027651	0.15	0.07	18	0.96673	0.0676711
Cholangiopancreatography, Endoscopic Retrograde	Neoplasms	C0008310-C0027651	0.15	0.07	9	0.94069	0.0658483
Gallstones	Neoplasms	C0242216-C0027651	0.14	0.07	16	0.88721	0.0621047
Constipation	Neoplasm Metastasis	C0009806-C0027627	0.18	0.07	73	0.64923	0.0454461
Lactulose	Neoplasm Metastasis	C0022957-C0027627	0.13	0.07	30	0.64473	0.0451311
Cysts	Neoplasm Metastasis	C0010709-C0027627	0.14	0.07	57	0.63215	0.0442505
Recurrence	Neoplasm Metastasis	C2825055-C0027627	0.13	0.07	35	0.62882	0.0440174
Gastroscopy	Neoplasm Metastasis	C0017195-C0027627	0.23	0.07	129	0.60918	0.0426426
Chest Pain	Neoplasm Metastasis	C0008031-C0027627	0.2	0.07	284	0.57941	0.0405587
Chills	Neoplasm Metastasis	C0085593-C0027627	0.13	0.07	32	0.57223	0.0400561
Recurrence	Neoplasms	C2825055-C0027651	0.15	0.06	57	1.06273	0.0637638
Anemia	Neoplasms	C0002871-C0027651	0.25	0.06	47	1.04593	0.0627558
Back Pain	Neoplasms	C0004604-C0027651	0.19	0.06	73	1.02383	0.0614298
Infarction	Neoplasms	C0021308-C0027651	0.3	0.06	274	1.01644	0.0609864
Hydrothorax	Neoplasms	C0020312-C0027651	0.11	0.06	12	1.01339	0.0608034
Drainage	Neoplasms	C0013103-C0027651	0.12	0.06	19	1.00476	0.0602856
Hypotension	Neoplasms	C0020649-C0027651	0.12	0.06	22	1.0003	0.060018
Tachycardia	Neoplasms	C0039231-C0027651	0.16	0.06	83	0.99552	0.0597312
Ulcer	Neoplasms	C0041582-C0027651	0.22	0.06	67	0.99492	0.0596952
Hematoma	Neoplasms	C0018944-C0027651	0.18	0.06	52	0.99273	0.0595638
Exanthema	Neoplasms	C0015230-C0027651	0.17	0.06	57	0.98919	0.0593514
Epinephrine	Neoplasms	C0014563-C0027651	0.14	0.06	39	0.96924	0.0581544
Metronidazole	Neoplasms	C0025872-C0027651	0.08	0.06	2	0.94597	0.0567582
Calculi	Neoplasms	C0006736-C0027651	0.18	0.06	86	0.91868	0.0551208
Peritonitis	Neoplasms	C0031154-C0027651	0.09	0.06	14	0.88841	0.0533046
Laparoscopy	Neoplasms	C0031150-C0027651	0.09	0.06	13	0.87805	0.052683
Weight Loss	Neoplasm Metastasis	C0043096-C0027627	0.33	0.06	195	0.73303	0.0439818
Hypertension	Neoplasm Metastasis	C0020538-C0027627	0.26	0.06	526	0.6288	0.037728
Ileus	Neoplasm Metastasis	C1258215-C0027627	0.13	0.06	31	0.61365	0.036819
Tramadol	Neoplasm Metastasis	C0040610-C0027627	0.12	0.06	50	0.56056	0.0336336
Abscess	Neoplasm Metastasis	C0000833-C0027627	0.1	0.06	16	0.54911	0.0329466
Pneumonia	Neoplasms	C0032285-C0027651	0.19	0.05	96	1.06209	0.0531045
Sepsis	Neoplasms	C0243026-C0027651	0.11	0.05	30	1.01055	0.0505275
Chills	Neoplasms	C0085593-C0027651	0.16	0.05	58	1.00615	0.0503075
Pruritus	Neoplasms	C0033774-C0027651	0.15	0.05	42	1.0055	0.050275
Abscess	Neoplasms	C0000833-C0027651	0.11	0.05	39	0.98302	0.049151
Pulmonary Atelectasis	Neoplasms	C0004144-C0027651	0.09	0.05	3	0.98238	0.049119
Headache	Neoplasms	C0018681-C0027651	0.2	0.05	124	0.95978	0.047989
Hernia	Neoplasms	C0019270-C0027651	0.17	0.05	63	0.95257	0.0476285
Inflammation	Neoplasms	C0021368-C0027651	0.16	0.05	89	0.92815	0.0464075
Constriction, Pathologic	Neoplasm Metastasis	C1261287-C0027627	0.25	0.05	417	0.66643	0.0333215
Glucose	Neoplasm Metastasis	C0017725-C0027627	0.13	0.05	55	0.63697	0.0318485
Diarrhea	Neoplasm Metastasis	C0011991-C0027627	0.17	0.05	243	0.63507	0.0317535
Laparotomy	Neoplasm Metastasis	C0023038-C0027627	0.17	0.05	33	0.62211	0.0311055
Neoplasm Metastasis	Neoplasms	C0027627-C0027651	0.09	0.04	6	1.41361	0.0565444
Weight Loss	Neoplasms	C0043096-C0027651	0.22	0.04	96	1.16695	0.046678
Polyps	Neoplasms	C0032584-C0027651	0.21	0.04	47	1.10313	0.0441252
Constipation	Neoplasms	C0009806-C0027651	0.16	0.04	92	1.08315	0.043326
Colonoscopy	Neoplasms	C0009378-C0027651	0.22	0.04	52	1.07957	0.0431828
Lactulose	Neoplasms	C0022957-C0027651	0.15	0.04	53	1.07865	0.043146
Cysts	Neoplasms	C0010709-C0027651	0.15	0.04	69	1.06607	0.0426428
Ileus	Neoplasms	C1258215-C0027651	0.13	0.04	55	1.04757	0.0419028
Gastroscopy	Neoplasms	C0017195-C0027651	0.23	0.04	129	1.0431	0.041724
Norepinephrine	Neoplasms	C0028351-C0027651	0.07	0.04	4	1.01932	0.0407728
Chest Pain	Neoplasms	C0008031-C0027651	0.31	0.04	783	1.01333	0.0405332
Biopsy	Neoplasm Metastasis	C0005558-C0027627	0.37	0.04	515	0.85573	0.0342292
Ostomy	Neoplasm Metastasis	C0029473-C0027627	0.24	0.04	72	0.70819	0.0283276
Cough	Neoplasm Metastasis	C0010200-C0027627	0.16	0.04	362	0.64581	0.0258324
Edema	Neoplasm Metastasis	C0013604-C0027627	0.17	0.04	675	0.62469	0.0249876
Neoplasms	Neoplasm Metastasis	C0027651-C0027627	0.51	0.03	1232	1.41361	0.0424083
Ostomy	Neoplasms	C0029473-C0027651	0.09	0.03	70	1.14211	0.0342633
Constriction, Pathologic	Neoplasms	C1261287-C0027651	0.24	0.03	536	1.10034	0.0330102
Cough	Neoplasms	C0010200-C0027651	0.17	0.03	676	1.07973	0.0323919
Glucose	Neoplasms	C0017725-C0027651	0.11	0.03	77	1.07089	0.0321267
Diarrhea	Neoplasms	C0011991-C0027651	0.17	0.03	305	1.06899	0.0320697
Hypertension	Neoplasms	C0020538-C0027651	0.29	0.03	895	1.06271	0.0318813
Edema	Neoplasms	C0013604-C0027651	0.2	0.03	894	1.0586	0.031758
Laparotomy	Neoplasms	C0023038-C0027651	0.08	0.03	44	1.05602	0.0316806
Tramadol	Neoplasms	C0040610-C0027651	0.11	0.03	63	0.99448	0.0298344
Hemorrhage	Neoplasm Metastasis	C0019080-C0027627	0.2	0.03	1056	0.59021	0.0177063
Nausea	Neoplasm Metastasis	C0027497-C0027627	0.17	0.03	1525	0.57874	0.0173622
Morphine	Neoplasm Metastasis	C0026549-C0027627	0.15	0.03	784	0.57314	0.0171942
Vomiting	Neoplasm Metastasis	C0042963-C0027627	0.16	0.03	816	0.53843	0.0161529
Fever	Neoplasm Metastasis	C0015967-C0027627	0.15	0.03	693	0.53634	0.0160902
Abdominal Pain	Neoplasm Metastasis	C0000737-C0027627	0.15	0.03	830	0.44038	0.0132114
Biopsy	Neoplasms	C0005558-C0027651	0.19	0.02	237	1.28964	0.0257928
Hemorrhage	Neoplasms	C0019080-C0027651	0.28	0.02	1338	1.02412	0.0204824
Nausea	Neoplasms	C0027497-C0027651	0.2	0.02	1713	1.01265	0.020253
Morphine	Neoplasms	C0026549-C0027651	0.17	0.02	931	1.00705	0.020141
Vomiting	Neoplasms	C0042963-C0027651	0.2	0.02	963	0.97235	0.019447
Fever	Neoplasms	C0015967-C0027651	0.21	0.02	1054	0.97025	0.019405
Abdominal Pain	Neoplasms	C0000737-C0027651	0.23	0.02	1051	0.8743	0.017486
Admission	Neoplasm Metastasis	DOCTYPE_1-C0027627	0.23	0.02	2975	0.49997	0.0099994
Admission	Neoplasms	DOCTYPE_1-C0027651	0.29	0.01	3121	0.93389	0.0093389
